# Supplementary material for: Birthweight DNA methylation signatures in infant saliva
Source: Clin Epigenetics. 2021 Mar 19;13:57. doi: 10.1186/s13148-021-01053-1 (PMC7980592; doi:10.1186/s13148-021-01053-1)
Supplement: Supplementary file 2 — Additional file 2. Results from the look-up of PACE findings. [file 13148_2021_1053_MOESM2_ESM.xlsx]

## Sheet: Sheet 1
S1 Table. Look-up of the 891 CpG sites associated with birthweight in the PACE study in infant saliva. CpGs are ordered by the NINFEA one-sided p-values.
CpG	Chr	Nearest gene	NINFEA coeff	PACE coeff	Direction of effect across cohorts in the PACE study	PACE p-values	NINFEA p-values two sided	NINFEA p- values one-sided	NINFEA FDR p-values	NINFEA permutation p-values
cg05433805	3	LRRFIP2	-	-	-+-+?---------+?--+---+-++-+	2.56e-10	0.000392248	0.000196124	0.174747	0.8296
cg12562461	17	PLEKHM1P1	+	+	++-+-++-+?++++++++++-+-+++-+	5.88e-10	0.00558124	0.00279062	0.42881	1
cg22452230	15	DRAIC	-	-	-----+-------+-?------+-+---	5.28e-09	0.00559944	0.00279972	0.42881	1
cg07815836	19	ZNF274	-	-	+--++--------+-?-----++-++--	4.58e-08	0.00924261	0.00462131	0.42881	1
cg03173827	20	TCEA2	+	+	++++++++++++-+++++++++++++-+	2.09e-15	0.0101278	0.0050639	0.42881	1
cg11125758	14	SEL1L	+	+	+++++++++++++++-++++-+-+++++	4.51e-10	0.0102461	0.00512305	0.42881	1
cg07313882	17	TMC6	+	+	++-++-+++++-++++++++---++-++	2.6e-12	0.0133954	0.0066977	0.42881	1
cg08274637	13	DLEU7-AS1	+	+	++++++++++++-+++++-+++-+++++	6.29e-10	0.0134755	0.00673775	0.42881	1
cg23415434	2	ARHGEF4	+	+	-+-+++++++++++--++++--+++-++	5.37e-09	0.0181117	0.00905586	0.498815	1
cg22778120	22	PRR5	+	+	+++++-++++++++++++++++++++++	6.19e-10	0.018855	0.0094275	0.498815	1
cg15013617	20	TMEM239	-	-	----------++--+--++---------	2.28e-11	0.0204631	0.0102316	0.498815	1
cg00971695	14	PLEKHG3	-	-	--------+------?------------	2.67e-10	0.0207498	0.0103749	0.498815	1
cg24159436	3	PLCL2	-	-	------------------+---+----+	8.74e-11	0.0215958	0.0107979	0.498815	1
cg04523868	11	MAP4K2	+	+	+++-+++++++++++?+++++++-++++	3.76e-08	0.0236014	0.0118007	0.498815	1
cg21220721	1	ACOT7	-	-	----++--+--+--+--++--+------	6.37e-08	0.0247294	0.0123647	0.500771	1
cg26833120	1	COL16A1	-	-	--+-+-------+-+-------+---+-	6.65e-08	0.0254369	0.0127185	0.503652	1
cg26894079	11	CLMP	-	-	----++------------+---------	1.7e-12	0.0285888	0.0142944	0.51985	1
cg16000331	22	SREBF2	-	-	---+?---------+------++-----	2.39e-11	0.0315282	0.0157641	0.522341	1
cg03717364	2	HAAO	+	+	+++++++++++-++++++++-++++++-	2.8e-09	0.0318239	0.0159119	0.522341	1
cg01619846	19	UHRF1	+	+	++++-++++++++++-++++-++++-++	1.38e-08	0.0331254	0.0165627	0.522341	1
cg22441770	1	CRTC2	+	+	+++++++++++-++++++++-+++++-+	4.55e-08	0.0352524	0.0176262	0.522341	1
cg11268834	2	MRPL44	+	+	+++-++++-++-++-++++++-++++++	9.5e-16	0.0402316	0.0201158	0.530764	1
cg13282594	1	PMF1-BGLAP	+	+	+-+++-+++++--++?++++-+-+++-+	4.25e-11	0.0410623	0.0205311	0.530764	1
cg21609804	11	MARK2	+	+	++++++++-+++++++++++---+++-+	1.42e-08	0.0419791	0.0209896	0.530764	1
cg14397120	9	QSOX2	+	+	+++??++++++-++-++++++--+-+-+	1.88e-09	0.0434731	0.0217365	0.530764	1
cg03335624	5	ENC1	-	-	-----+-----+---?--+--+--++-+	4.68e-09	0.0435951	0.0217975	0.530764	1
cg13872898	2	GLI2	-	-	--------------------+++-++--	9.78e-13	0.0446432	0.0223216	0.530764	1
cg27208052	16	MMP15	-	-	--+-+--+--+---------------+-	7.65e-08	0.0453512	0.0226756	0.531683	1
cg27477277	21	TRPM2	-	-	---+++--+----+-+------+-+---	3.97e-08	0.0478397	0.0239198	0.542952	1
cg13937905	12	RARG	+	+	++-++-+++++-++++++-+++++++-+	2.54e-08	0.0493593	0.0246797	0.542952	1
cg27108424	17	LOC100507351	+	+	+++++++-++++++++++++++-+-+++	2.3e-08	0.0509345	0.0254672	0.548692	1
cg02835421	1	IPO13	-	-	------------+-+--++---+----+	4.57e-08	0.0514045	0.0257023	0.548692	1
cg00739778	17	RAP1GAP2	-	-	---?-+---------?-+---+------	2.75e-09	0.0530924	0.0265462	0.556533	1
cg14001239	10	PTCHD3P1	+	+	++++-++++++++-+++++-+++++--+	4.9e-08	0.0549607	0.0274804	0.560592	1
cg18944752	4	RGS12	-	-	-----------+--------+-++----	1.61e-09	0.0577496	0.0288748	0.560592	1
cg26165146	12	ARNTL2	-	-	------------+-++-----+-----+	9.4e-09	0.0577838	0.0288919	0.560592	1
cg04411893	3	SENP2	-	-	-----+-----+--+---+---+-----	3.57e-11	0.0585858	0.0292929	0.560592	1
cg08250921	16	BANP	+	+	+-+++-+++++--+--++++++++++++	1.01e-08	0.05899	0.029495	0.560592	1
cg12532095	6	LINC00473	+	+	++++--++++++-++-++++++-+++++	2.58e-09	0.0616203	0.0308101	0.577933	1
cg21520055	14	NDRG2	-	-	----?------+--++--+---+-----	2.65e-08	0.0628639	0.0314319	0.578404	1
cg13963033	5	MARCH3	-	-	----?-------+-+?-+---+------	5.41e-08	0.064203	0.0321015	0.578404	1
cg24129589	5	NKD2	-	-	+-----------+--?------+---++	5.82e-08	0.066226	0.033113	0.578404	1
cg26906737	1	TMEM206	-	-	-+++?----?----------+-------	8.01e-09	0.0687459	0.0343729	0.578404	1
cg24727480	12	KCTD10	+	+	+++-++++-+++-++-++++--++++++	1.03e-08	0.070285	0.0351425	0.58527	1
cg17850088	1	VPS45	+	+	+++++++++++++++?++++++?++-?+	3.21e-20	0.0720481	0.036024	0.586678	1
cg00431549	12	MGP	-	-	-------++--+--+-----+-------	5.21e-08	0.0786505	0.0393253	0.609371	1
cg08474929	11	UPK2	+	+	+++++-++++++-+-+++++-+++++++	5.46e-09	0.085434	0.042717	0.629028	1
cg20364632	6	CRISP2	-	-	--------------+--++-+++---+-	1.77e-08	0.088856	0.044428	0.633365	1
cg00162064	1	RNF220	-	-	----?-------+--?------------	1.37e-12	0.0897191	0.0448595	0.634442	1
cg02402882	5	GPBP1	-	-	---+------------------------	6.3e-13	0.0931325	0.0465663	0.653394	1
cg23369670	14	XRCC3	+	+	++--++++++++++++++++++-+-+++	1.11e-08	0.0951858	0.0475929	0.660723	1
cg22583147	3	TOPAZ1	-	-	+-----------+-+-----+------+	1.09e-09	0.0956603	0.0478301	0.660723	1
cg14722693	8	CSGALNACT1	-	-	----?+--------+--+----------	2.57e-12	0.100672	0.0503361	0.662869	1
cg05573767	6	RPS6KA2	+	+	+-+--++++++-++--++++++++++-+	7.53e-08	0.101879	0.0509393	0.662869	1
cg04933530	14	IRF2BPL	-	-	---+--------+-+--+---+-+----	7.57e-09	0.102776	0.0513881	0.662869	1
cg07116631	16	TIGD7	-	-	--+--------+-+--------+-----	8.93e-08	0.10666	0.0533298	0.671886	1
cg15806306	11	KCNQ1DN	-	-	---+--------+-+-------+----+	8.91e-12	0.107677	0.0538384	0.671886	1
cg23401251	2	IFT172	-	-	--------++-----?-----+-+----	4.8e-08	0.111528	0.055764	0.677618	1
cg25199005	1	SMYD3	-	-	-----------+-++-------+-----	2.03e-11	0.113541	0.0567703	0.677618	1
cg03573390	16	PLLP	+	+	++++-+--+++++++?+++++++-++-+	4.19e-09	0.115329	0.0576646	0.677618	1
cg13827209	9	TGFBR1	+	+	++++++++-++-+++?+++++++-++++	6e-08	0.116796	0.0583981	0.677618	1
cg01110839	11	SLC39A13	+	+	+++++++--++--++?++++-+-+++++	5.34e-08	0.118885	0.0594425	0.677618	1
cg27168858	1	DHCR24	-	-	-----+-------+----+---------	5.12e-12	0.118993	0.0594967	0.677618	1
cg25098174	17	CYB561	-	-	-+--------+---+------+--+--+	3.14e-09	0.119281	0.0596403	0.677618	1
cg09476997	16	SLC9A3R2	+	+	+++++-++++++-+-+++-+-+++++++	1.13e-14	0.12061	0.0603049	0.677618	1
cg22962123	7	HOXA3	+	+	+++++++++++++++-++-+++-+++-+	4.2e-09	0.12175	0.0608751	0.677618	1
cg02462416	11	H19	+	+	+++++++++++-++-?+++++-++++++	2.83e-12	0.122975	0.0614873	0.677618	1
cg08420923	16	ANKRD11	+	+	+++++++++++-++-?++++++++++++	5.13e-12	0.123964	0.0619819	0.677618	1
cg05648303	4	SCOC	-	-	-----------+---?-++-+----+--	4.11e-09	0.125183	0.0625917	0.680112	1
cg18219522	11	MAML2	-	-	-+----------+--?-+----------	2.39e-08	0.126957	0.0634786	0.681947	1
cg26118943	5	SNX18	+	+	+--+++-+++++-++?++++-++++++-	6.72e-08	0.12775	0.0638748	0.681947	1
cg27066989	13	GUCY1B2	-	-	-----+--------++--+---------	3.13e-10	0.133791	0.0668954	0.687548	1
cg06612130	4	LOC728175	-	-	---+----------+------++-++--	3.02e-11	0.135973	0.0679863	0.687548	1
cg10078415	16	ACSM3	-	-	----++--+--++-----+-+-+----+	5.1e-10	0.138223	0.0691114	0.687548	1
cg02331649	3	TMEM110-MUSTN1	-	-	----?------+--++-+--+-+-----	8.78e-10	0.139506	0.069753	0.687548	1
cg16097041	1	FLAD1	+	+	+++-++++++++-+++++++-+++++++	1.89e-08	0.14122	0.07061	0.687548	1
cg24318728	17	KRT36	-	-	----++---------?------------	4.71e-09	0.142055	0.0710273	0.687548	1
cg01815912	16	NTHL1	+	+	+--++-++++++++-+++++-+++++-+	3.04e-13	0.148596	0.074298	0.687548	1
cg10469774	11	CD82	+	+	++-+++++++++++++++-++++-++++	8.98e-11	0.150199	0.0750994	0.687548	1
cg04070976	17	LLGL2	+	+	++-+?++++-++-+-+++++++++++++	3.2e-12	0.15043	0.075215	0.687548	1
cg14731462	10	PTPRE	-	-	-----------+---?-++--++-----	1.78e-11	0.151128	0.0755642	0.687548	1
cg23545458	12	POLE	+	+	+-+-?+++++++-+-+++++++++++-+	2.23e-08	0.151932	0.0759658	0.687548	1
cg20635389	2	CPO	+	+	-++?-+++-+++-++?++++--+++++-	9.55e-08	0.153366	0.0766831	0.687548	1
cg08026735	2	VWA3B	-	-	---+-------+---+--+-+----+--	5.24e-08	0.15451	0.0772552	0.687548	1
cg26230651	2	PAX8	+	+	++-?+-++++++++-+++++++-+-+++	2.28e-08	0.15607	0.0780348	0.687548	1
cg05779272	9	B4GALT1	+	+	++-++++++++--+++++++++++++-+	1.96e-13	0.156426	0.0782131	0.687548	1
cg04982834	1	EVI5	-	-	-----+--+--+--+-----+-------	8.77e-08	0.15659	0.0782951	0.687548	1
cg07638500	3	MYLK	+	+	+++++-++++++++++++++++-+++++	1.93e-11	0.160778	0.0803892	0.698798	1
cg07807757	7	GRB10	-	-	----?------+--+---+-++------	1.07e-14	0.162838	0.0814188	0.704312	1
cg01439112	3	CTDSPL	-	-	---+----------+--+--------+-	2.23e-09	0.167717	0.0838586	0.708227	1
cg23188579	4	SCOC	-	-	---??------++----++---------	5.91e-08	0.169607	0.0848033	0.709203	1
cg00637745	2	GLI2	-	-	---+----------------+++-++--	2.19e-12	0.169783	0.0848917	0.709203	1
cg27563968	12	GPRC5A	+	+	++++--++++++-++-++-+-+-+-+-+	7.79e-08	0.170703	0.0853516	0.709203	1
cg23434428	10	PRKCQ	-	-	----+-----+++-++-+----+-----	2.45e-10	0.176471	0.0882353	0.727941	1
cg04436755	15	LOXL1-AS1	+	+	+++++++++++++++++++++-++-+++	7.53e-11	0.181699	0.0908497	0.742634	1
cg10755899	4	FGFR3	+	+	+++-++++++++++++++-+-+++++-+	1.27e-09	0.196503	0.0982515	0.780384	1
cg18642369	13	DOCK9	-	-	-+--++---------------+?---?-	9.63e-08	0.19775	0.098875	0.780384	1
cg08282819	16	IL21R	-	-	---+----------+--+----------	3.69e-18	0.198137	0.0990684	0.780384	1
cg16925459	7	HDAC9	-	-	--------+------+-++---------	9.43e-08	0.19834	0.0991699	0.780384	1
cg06870470	19	DOCK6	-	-	-----+-+----++----+--------+	9.35e-09	0.203449	0.101725	0.781351	1
cg26003140	17	CCDC42	-	-	------+-----+-----+----+----	3.39e-08	0.20625	0.103125	0.781993	1
cg01693350	11	WT1	-	-	-----+--+----------------+++	1.36e-08	0.207903	0.103952	0.783889	1
cg03565674	11	MOB2	+	+	++-++-+++++++--+++++---++--+	7.85e-10	0.208509	0.104255	0.783889	1
cg13149245	15	PIF1	-	-	----+-----------------++----	1.59e-10	0.211071	0.105536	0.78688	1
cg25371590	2	GLI2	-	-	--+?-------+--------+++-++--	3.52e-08	0.215758	0.107879	0.791571	1
cg09364590	6	TIAM2	+	+	++++++++++++-++++++++-+-++++	2.7e-09	0.215949	0.107974	0.791571	1
cg05099464	11	ARHGEF12	-	-	----------+-+-+---?--+?-----	8.81e-08	0.216771	0.108386	0.791571	1
cg07397493	11	MRPL23-AS1	+	+	++++++++++++-+++++++++++++++	9.44e-18	0.226504	0.113252	0.801581	1
cg18334681	6	ENPP3	-	-	-----+-+------------+-+-----	5.49e-12	0.227118	0.113559	0.801581	1
cg07133097	2	GLI2	-	-	---+-----------+----+++-++--	7.01e-12	0.227981	0.11399	0.801581	1
cg12103569	12	SFSWAP	+	+	++++-+++++++-+--+++++-++++++	2.25e-09	0.229782	0.114891	0.801581	1
cg13888509	15	STRA6	+	+	+++++-+++-+--+-+++++-++-++-+	2.96e-08	0.23231	0.116155	0.801581	1
cg23317857	6	TFEB	+	+	++-??--++++++++?++-+-+++++-+	3.03e-10	0.233585	0.116793	0.801581	1
cg02397552	13	CLN5	+	+	++++?-++-+++-++++++++-+++++-	4.92e-11	0.233903	0.116951	0.801581	1
cg09726279	17	MYBBP1A	+	+	+-++++++-+++++++++++---++--+	1.46e-10	0.235227	0.117613	0.801581	1
cg04522498	8	TRAPPC9	+	+	+++++-++++++++-+++-+-+-+++--	1.96e-08	0.238559	0.11928	0.801581	1
cg03661409	2	GLS	-	-	--+--------++-+?-++-+-+-----	3.27e-09	0.239045	0.119522	0.801581	1
cg23829395	12	SLC38A2	-	-	---+---+----+-+-----+-------	1.22e-10	0.240785	0.120393	0.801581	1
cg08101036	7	HOXA3	+	+	++++++++-+++++-+++-+++++++++	3.64e-09	0.241585	0.120793	0.801581	1
cg03471593	16	LPCAT2	-	-	--+??-------+-----+-+--++--+	5.39e-08	0.242668	0.121334	0.801581	1
cg22996783	11	MYEOV	-	-	--+---+-----+-+-------------	2.5e-09	0.248267	0.124133	0.807111	1
cg06378491	11	MAP4K2	+	+	+-+++-+++++--+++++-+-+++++++	4.36e-18	0.248566	0.124283	0.807111	1
cg00119811	5	ARHGEF28	-	-	-------+---+----------------	4.92e-14	0.249568	0.124784	0.807111	1
cg16396933	10	NT5C2	-	-	----++------+---------+-----	4.97e-10	0.252718	0.126359	0.809605	1
cg21554670	17	GAS7	-	-	------------+-++-++--++----+	8.53e-08	0.255394	0.127697	0.809605	1
cg26073542	11	OSBPL5	-	-	-+-??+-----+--+------++----+	2.73e-08	0.255448	0.127724	0.809605	1
cg24019564	1	RUNX3	+	+	++-+++++++++-+++++-++++-++++	1.9e-10	0.261285	0.130643	0.809605	1
cg10671066	1	SLAMF6	-	-	----++----------+-----------	1.69e-09	0.26201	0.131005	0.809605	1
cg20014974	1	SLC45A1	+	+	+++-++++-+++++++++++++-+++++	5.1e-08	0.262949	0.131475	0.809605	1
cg00394823	16	ACSM3	-	-	----++-----+------+---+-----	1.18e-10	0.265364	0.132682	0.809605	1
cg18804667	5	PDE4D	+	+	+++++++++++++++++++++-+-+-++	3.67e-25	0.265698	0.132849	0.809605	1
cg03247245	12	GRIP1	-	-	----?-----------------------	5.41e-08	0.267333	0.133666	0.809605	1
cg22123711	1	TNFRSF8	-	-	--+--------++-+--+---+------	8.5e-08	0.26896	0.13448	0.809605	1
cg24013213	13	GUCY1B2	-	-	-----+-------+++--+--------+	2.13e-11	0.271845	0.135923	0.810633	1
cg07317017	15	LOXL1-AS1	+	+	+++++++++++++++-++++-+++-+++	1.39e-14	0.274523	0.137261	0.813929	1
cg16323245	3	ZBTB20	-	-	----?-----+-+-++-++---+---?-	4.53e-09	0.276713	0.138357	0.814304	1
cg15962969	6	NHSL1	+	+	++++++++++++-++-+++++++++-++	4.28e-15	0.276918	0.138459	0.814304	1
cg00382138	4	CFI	-	-	-------?------+---+---+----+	3.75e-12	0.279254	0.139627	0.815923	1
cg07589393	7	SKAP2	-	-	---------------?-++------+--	3.55e-09	0.2793	0.13965	0.815923	1
cg25399309	5	MAST4	+	+	+++-++++++++++-+++++--++++++	1.56e-08	0.282245	0.141122	0.816493	1
cg05012661	4	KIAA0232	-	-	-------+-------+-----+------	5.44e-08	0.302436	0.151218	0.848223	1
cg23661483	19	ILVBL	+	+	+-+-++++++++-+++++-+++++++++	5.1e-12	0.30307	0.151535	0.848223	1
cg00942920	1	LAX1	-	-	---+------------------+-----	2.84e-13	0.30412	0.15206	0.848223	1
cg13995854	7	ST7	-	-	----?---+------?--+--------+	1.34e-08	0.305785	0.152892	0.848223	1
cg10905180	11	OR51E2	-	-	----?-----+-+--?-+--+-------	5.12e-10	0.306634	0.153317	0.848223	1
cg05478824	17	ASPSCR1	+	+	+-+++++++++-+++?++++-+++++++	6.15e-10	0.310779	0.155389	0.848223	1
cg02704502	11	H19	+	+	++++++++++++-+--++++++++++++	4.77e-14	0.311292	0.155646	0.848223	1
cg18503793	22	TEF	-	-	----+--+---+------+---+----+	3.63e-09	0.313613	0.156806	0.848223	1
cg12259522	13	TEX29	+	+	++++++-+++++++++++-++--+++++	1.14e-12	0.315432	0.157716	0.848223	1
cg15206445	16	SPG7	+	+	++-+++++-++-++--++-+++-++--+	6.46e-08	0.324094	0.162047	0.848223	1
cg10073091	1	DHCR24	-	-	------------------+---+-----	5.51e-18	0.325927	0.162964	0.848223	1
cg22851200	7	TRIP6	+	+	+++?+++++++++++-+++++------+	4.76e-11	0.326829	0.163414	0.848223	1
cg26191447	2	GLS	-	-	-+----------+-+-------------	2.82e-17	0.330372	0.165186	0.848223	1
cg08817867	17	ALDH3A1	-	-	-----+-+-----++---+--------+	1.89e-08	0.331946	0.165973	0.848223	1
cg04052013	11	TNNT3	+	+	+++++++++-++++++++++++++---+	9.67e-10	0.333234	0.166617	0.848223	1
cg20784591	7	PILRA	+	+	+++++-+++-++-++?++++++++++-+	5.62e-09	0.334933	0.167467	0.848223	1
cg27246744	3	OSBPL10	-	-	-----------+------+---+----+	2.23e-12	0.336687	0.168344	0.848223	1
cg12050271	1	LINC00982	+	+	+++++++-+++-+++?++++++-+++++	1.1e-08	0.33835	0.169175	0.848223	1
cg07168232	1	LAMB3	-	-	-----------++---------------	1.41e-12	0.33851	0.169255	0.848223	1
cg25122233	12	HOXC4	-	-	----------------------+---++	4.09e-10	0.340221	0.17011	0.848223	1
cg17714703	19	UHRF1	+	+	+++-+++++++--+-++++++-++++++	6.63e-35	0.340337	0.170168	0.848223	1
cg08441314	11	SORL1	-	-	----------------------+-----	5.07e-11	0.341069	0.170535	0.848223	1
cg14550985	11	RIN1	+	+	++++++++-++--++-++++-+++-+++	5.01e-08	0.341827	0.170914	0.848223	1
cg22246785	12	KDM2B	-	-	-----------+---------------+	1.59e-14	0.341967	0.170983	0.848223	1
cg07824636	1	DUSP10	-	-	---++---+---------+-----+---	1.48e-10	0.346679	0.17334	0.849292	1
cg08571918	2	LINC01114	+	+	+++++++++++++++?++-++--++--+	8.4e-09	0.347936	0.173968	0.849292	1
cg13758780	9	DAB2IP	+	+	+++++++++++++++?++++++++++++	1.23e-25	0.353998	0.176999	0.849292	1
cg02068356	1	ROR1	-	-	-+-+-----------?---++-+--+--	1.19e-08	0.354453	0.177226	0.849292	1
cg13687834	10	PITRM1	-	-	--------------------------?-	2.5e-14	0.35553	0.177765	0.849292	1
cg17442852	17	SLC43A2	+	+	+++++-++++++-+--++-+++++++-+	2.79e-13	0.35623	0.178115	0.849292	1
cg10372921	15	LOXL1-AS1	+	+	++++++++++++-++-++++--++--++	1.27e-17	0.357288	0.178644	0.849292	1
cg01514538	1	LINC00982	+	+	+++++++-+++-+-+?++++++-++-++	2.76e-09	0.358163	0.179081	0.849292	1
cg11370064	3	ROBO1	+	+	++++?+++++++-++++++++-++++++	1.33e-15	0.35826	0.17913	0.849292	1
cg24395117	11	CTTN	+	+	++++-+++++++++++++-++-+++--+	6.07e-12	0.358559	0.17928	0.849292	1
cg02577963	19	KDM4B	+	+	+++-+++++++-++++++-+++-++-++	1.02e-10	0.358791	0.179396	0.849292	1
cg07157107	8	CHRNA6	-	-	-----+------+----+----+-----	3.26e-10	0.359352	0.179676	0.849292	1
cg15995125	1	RCC2	+	+	+++-+++++++++++-++++++-++++-	6.09e-10	0.36936	0.18468	0.861517	1
cg07626482	19	SLC1A5	+	+	-+++++++-+++++++++++++--+-++	1.61e-10	0.372644	0.186322	0.86154	1
cg05950943	16	NTN3	-	-	---+-----------+------+-+---	2.99e-10	0.379973	0.189986	0.86154	1
cg13430552	2	DNMT3A	+	+	+++++-+++++-++++++++-+-++-++	1.73e-09	0.381654	0.190827	0.86154	1
cg03538922	16	KLHDC4	+	+	+++++++++++++-+-++-+--++++-+	7.78e-11	0.381866	0.190933	0.86154	1
cg04189326	14	CDC42BPB	-	-	-----------+--+--+---+------	5.87e-08	0.385032	0.192516	0.86154	1
cg12547807	1	SPSB1	-	-	---+--------+-----+---+-----	3.96e-14	0.386573	0.193286	0.86154	1
cg03444940	16	TSC2	+	+	+++??+++++++-+-+++++---+++-+	9.9e-09	0.386948	0.193474	0.86154	1
cg03047995	14	FITM1	-	-	---+-----+----+---+-----+---	5.48e-08	0.389118	0.194559	0.86154	1
cg24973755	4	MAEA	+	+	+--+++++++++-+-+++-+---+++++	5.25e-08	0.392097	0.196049	0.86154	1
cg00075967	15	STRA6	+	+	+++++-+++++--+-+++++-+++++-+	2.48e-08	0.392559	0.196279	0.86154	1
cg07951201	13	METTL21C	-	-	--------------+?-----------+	2.01e-09	0.394443	0.197221	0.86154	1
cg13719443	6	LOC285847	+	+	++-?++++-+++-++?++++++-++--+	5.7e-11	0.396617	0.198308	0.86154	1
cg10084993	16	SLC9A3R2	+	+	++++-++++++-+++-++++-+-+++++	8.38e-08	0.397216	0.198608	0.86154	1
cg13222915	1	C1orf21	-	-	----?-----+-+--?-----------+	1.93e-08	0.39873	0.199365	0.86154	1
cg06967124	5	FLT4	+	+	+-++--++-++--+++++++--++++++	2.33e-09	0.39916	0.19958	0.86154	1
cg00508575	12	ATP2B1	-	-	--++----------------+-+-----	6.62e-11	0.399256	0.199628	0.86154	1
cg27661394	4	STX18-AS1	-	-	-----+------+-+------++----+	2.5e-09	0.399345	0.199672	0.86154	1
cg09109520	16	ADGRG1	+	+	++-++-+++++--+-++++++-++++++	1.16e-08	0.401328	0.200664	0.861545	1
cg23032421	3	IL5RA	-	-	--++--------+-++-----++-----	6.6e-14	0.406784	0.203392	0.861545	1
cg12594244	15	LOXL1-AS1	+	+	+++++++++++++++-++++-+++++++	2.14e-14	0.413746	0.206873	0.86537	1
cg23975840	12	MAP1LC3B2	-	-	--------------------++------	3.58e-12	0.421074	0.210537	0.868651	1
cg21707172	6	TIAM2	+	+	+-++++++++++-++-+++++-++-+++	9.99e-12	0.421109	0.210554	0.868651	1
cg09076584	17	SPAG5-AS1	+	+	+-++++++++++++++++++++++++-+	4.95e-09	0.422151	0.211075	0.868651	1
cg25215890	1	CD48	+	+	+++++-++-++-++-+++++++++++++	4.06e-08	0.427467	0.213734	0.868651	1
cg05901196	10	CCDC6	+	+	+++?-+++-++++++++++++-?+-+?+	5.14e-09	0.431602	0.215801	0.868651	1
cg15741354	8	SGK223	-	-	---+--------+--+-----++-----	2.51e-08	0.431792	0.215896	0.868651	1
cg10583311	12	FBRSL1	+	+	+++++-+++++++++-++-+-+-++--+	3.32e-09	0.434373	0.217186	0.868651	1
cg09695430	11	WT1	-	-	--++-----------------------+	5.11e-15	0.438191	0.219095	0.868651	1
cg07732037	12	MPHOSPH9	+	+	-+++-+++++++-+-++++++-++++?+	1.56e-15	0.438482	0.219241	0.868651	1
cg03487027	10	ZNF503	+	+	+++++-++-+++-+++++++++-+++-+	2.61e-09	0.439359	0.21968	0.868651	1
cg23494863	8	STAR	-	-	-----------------+---+------	2.2e-14	0.440071	0.220035	0.868651	1
cg24173182	17	HIC1	-	-	--+---------+---------+---+-	5.56e-09	0.440734	0.220367	0.868651	1
cg21690489	11	CREB3L1	-	-	-+--+---------+?--+-+-+----+	4.23e-09	0.441102	0.220551	0.868651	1
cg04460609	4	LDB2	-	-	----+------++----+----+---+-	1.17e-08	0.442551	0.221276	0.868651	1
cg00153395	1	JAK1	+	+	+++++++++++++++?++-+++-+++-+	3.09e-14	0.446799	0.223399	0.87012	1
cg05061471	11	CALCA	+	+	+++++++++?+--++-++++++--++++	1.04e-07	0.447127	0.223564	0.87012	1
cg24527636	1	AHDC1	+	+	++++--++++++-+++++-+-+++++++	5.69e-08	0.447487	0.223744	0.87012	1
cg19242268	20	TCEA2	+	+	+++++-++++++++-+++++++--++-+	1.16e-12	0.448361	0.22418	0.87012	1
cg04479212	3	ITGA9	+	+	+++?+-++++++-++?++++---++--+	3.52e-13	0.449492	0.224746	0.87012	1
cg13725803	13	GUCY1B2	-	-	---?-+--------+?--+-----+--+	2.26e-09	0.455426	0.227713	0.872656	1
cg18050903	4	RASGEF1B	-	-	--+?--------+----+----------	7.84e-11	0.461042	0.230521	0.876659	1
cg07996594	1	RUNX3	+	+	++-+++++++++++++++++++-+++-+	3.25e-09	0.465268	0.232634	0.876659	1
cg04830471	19	CCDC155	-	-	-++-?-------+-++-------+----	9.14e-09	0.471534	0.235767	0.879116	1
cg10423607	8	CPA6	-	-	----?--?+---+-+?--?-------?-	3.11e-08	0.473273	0.236637	0.879116	1
cg06001419	7	FOXK1	-	-	----?---------+------+-----+	2.24e-08	0.473643	0.236822	0.879116	1
cg27593537	10	SFXN3	+	+	+++-+++++++++++-++-+--++++-+	2.92e-10	0.475047	0.237524	0.879116	1
cg00448875	3	RAB6B	-	-	-----------++--?-+----------	1.57e-09	0.477221	0.23861	0.879116	1
cg10950251	1	PIK3C2B	-	-	---+?-------+--+------------	1.72e-10	0.480617	0.240309	0.879116	1
cg14435807	15	LOXL1-AS1	+	+	+--+++++++++++++++++++++++++	1.18e-13	0.481017	0.240509	0.879116	1
cg08756594	11	LSP1	+	+	++-+++++-++-+++++++-++++++-+	6.86e-09	0.481731	0.240865	0.879116	1
cg23999170	1	TSPAN2	-	-	----------+++-+--+----++----	6.06e-09	0.484007	0.242003	0.879116	1
cg03677056	17	SLFN12L	-	-	--+----+----++-+------------	8.22e-08	0.48436	0.24218	0.879116	1
cg15908975	7	GRM8	-	-	--++----+-+---+-----+-----+-	6.06e-08	0.487229	0.243614	0.879116	1
cg23630423	17	RTN4RL1	+	+	+++++-++-+---+++++-+++++++-+	2.02e-09	0.489824	0.244912	0.879116	1
cg00694258	10	ARHGAP12	-	-	-----------+-----+---++-+---	2.82e-08	0.491451	0.245725	0.879116	1
cg16875057	2	STK39	-	-	----?+------+-----+---------	1.03e-11	0.493569	0.246784	0.879116	1
cg25383605	6	TIAM2	+	+	++++++++++++-++-++-++---++++	1.03e-10	0.493687	0.246844	0.879116	1
cg25963412	4	ACOX3	+	+	++++--++-++--++?+++++-++-+++	1.15e-08	0.502677	0.251339	0.879797	1
cg16476991	13	RASA3	+	+	++--+++++++--++-++++++++-+++	1.01e-09	0.50355	0.251775	0.879797	1
cg22590761	15	LOXL1-AS1	+	+	++-++++++++++++-++++-+++++++	5.43e-16	0.506296	0.253148	0.879797	1
cg03144619	1	GALNT2	+	+	++-++++++++-+++?++-++-+-+-++	2e-08	0.509987	0.254994	0.879797	1
cg07565042	11	RNF141	-	-	-+----------+-+--+--+--+----	1.57e-08	0.511419	0.255709	0.879797	1
cg10829227	19	PRKD2	+	+	++++++++++++++++++++-+++++-+	6.59e-18	0.512459	0.256229	0.879797	1
cg02504211	3	XXYLT1	+	+	+++-+++++++++++-++++++++++-+	3.74e-11	0.515231	0.257616	0.879797	1
cg10670376	5	ARHGAP26	-	-	--+-?---------------+--+-+--	1.53e-10	0.519451	0.259725	0.879797	1
cg19211915	11	WT1	-	-	---+-+-+----------------++++	1.89e-10	0.521928	0.260964	0.879797	1
cg00587472	2	CMPK2	-	-	----?------+---?-+----+-----	8.5e-19	0.528726	0.264363	0.879797	1
cg20658466	7	IGFBP3	-	-	-----+-----+--+?----+-------	3.03e-11	0.528731	0.264365	0.879797	1
cg03467001	1	RGL1	-	-	--++-------+-----++-+-------	2.43e-08	0.528949	0.264474	0.879797	1
cg15521790	11	MAML2	-	-	--------------+-------+----+	4.22e-10	0.529927	0.264964	0.879797	1
cg00233028	11	CD82	+	+	++-+++++++++++++-++++-++++++	3.56e-11	0.531765	0.265883	0.879797	1
cg09273716	20	SOGA1	-	-	--+-++-----+--+------++-+---	1.03e-07	0.53468	0.26734	0.879797	1
cg19379721	19	LPAR2	+	+	++++?-++++++++-+++++++-+++++	1.03e-17	0.535297	0.267649	0.879797	1
cg05119988	4	MSMO1	-	-	------------+-+---+---------	1.36e-14	0.535971	0.267985	0.879797	1
cg24635112	13	RASA3	+	+	++-+--++++++-+++++-++--++--+	4e-08	0.543028	0.271514	0.879797	1
cg21228424	6	PRPH2	+	+	+++?+++++++--++?+-+++++++??-	2.84e-10	0.545163	0.272581	0.879797	1
cg14184907	12	LINC00936	-	-	-++--+-+----+-+-----+-+-+---	1.84e-08	0.545263	0.272631	0.879797	1
cg20519581	20	LINC01270	-	-	----?-------+--------+------	6.37e-08	0.545288	0.272644	0.879797	1
cg20752878	17	ASGR1	+	+	+++?+++++++-+++?+++++-++++++	2.15e-19	0.547834	0.273917	0.879797	1
cg01741041	7	ACTB	+	+	-+++++++++++--++++++-+++++++	9.93e-12	0.549633	0.274816	0.879797	1
cg20283107	8	FAM91A1	-	-	------------------+-+-+-----	2.59e-10	0.551767	0.275884	0.879797	1
cg24821554	13	GUCY1B2	-	-	----?+--------+?--+--------+	2.42e-11	0.553597	0.276798	0.879797	1
cg17470397	3	OPA1	-	-	--+-?----?-++-++--+---+-+-++	1.69e-08	0.555794	0.277897	0.879797	1
cg07552087	16	MLST8	-	-	--+--------++--?-----+------	1.95e-09	0.555873	0.277936	0.879797	1
cg04983687	16	ZFPM1	-	-	---+--------+-+--+---+-+----	3.74e-09	0.557628	0.278814	0.879797	1
cg25799241	8	FAM83H	+	+	+++++-+++++-++-+++---+++++++	5.32e-11	0.5588	0.2794	0.879797	1
cg21912938	7	JAZF1-AS1	-	-	--------+--++---------------	5.52e-10	0.560408	0.280204	0.879797	1
cg20717932	17	THRA	-	-	------------+--?------+-+--+	1.62e-12	0.560985	0.280492	0.879797	1
cg06535156	6	TIAM2	+	+	++++++++++++-++-++-++-+-++++	1.25e-08	0.564414	0.282207	0.879797	1
cg10322443	14	MIR4708	+	+	+++++-++++++++-++++++-+-++++	6.54e-10	0.570978	0.285489	0.879797	1
cg05925497	11	ARHGAP42	-	-	--++--------+--?------+-----	5.53e-11	0.573184	0.286592	0.879797	1
cg01426808	8	LINC00536	-	-	---------------+------+-+---	4.05e-10	0.573554	0.286777	0.879797	1
cg17276535	4	RGS12	+	+	++++-++-+++-++--++++++++++++	6.67e-08	0.573705	0.286853	0.879797	1
cg02573176	8	SLC10A5	-	-	--------+-----+---+---------	5e-13	0.574296	0.287148	0.879797	1
cg27139419	15	IGF1R	-	-	------------+---------+----+	8.66e-10	0.574682	0.287341	0.879797	1
cg02583484	12	HNRNPA1	+	+	+++++++++-+++++++++++------+	7.51e-10	0.578122	0.289061	0.883545	1
cg09915396	17	RAP1GAP2	-	-	-----------------+----+-----	8.12e-14	0.589722	0.294861	0.890839	1
cg22039357	1	C1orf21	-	-	----?+-----++--?------------	5.82e-11	0.591242	0.295621	0.890839	1
cg14090409	17	CCDC57	+	+	+++?+++++++-++++++++--++++-+	1.46e-09	0.593517	0.296758	0.890839	1
cg01858866	1	PABPC4	+	+	+-++++++-++-++++++++-+-+---+	8.49e-08	0.593738	0.296869	0.890839	1
cg01919885	4	RGS12	+	+	++++++-+-+++-++++++++++++--+	4.21e-11	0.593893	0.296946	0.890839	1
cg00873678	14	CCDC88C	+	+	+++++++-+++-+++++++++-++--+-	4.68e-09	0.599159	0.29958	0.894728	1
cg14827929	4	TLR3	+	+	++-+-++-++++-+++++++++++---+	2.86e-09	0.599498	0.299749	0.894728	1
cg05141333	8	PLEC	+	+	+++++++++++-+++?++++-+-++--+	1.08e-08	0.605133	0.302566	0.899928	1
cg13430173	9	PALM2-AKAP2	-	-	-+------------+--+-----+----	3.17e-08	0.606012	0.303006	0.899928	1
cg12160087	12	BICDL1	+	+	+--+++-+-++----?++++-++++-++	1.17e-08	0.608397	0.304198	0.90051	1
cg06500792	2	LOC400958	-	-	-----+--------+?------------	6.7e-13	0.610799	0.305399	0.90051	1
cg13251842	22	MIRLET7BHG	+	+	+++++-+++++--++?++-+++++++-+	3.55e-09	0.61105	0.305525	0.90051	1
cg13869942	1	THEM4	-	-	----?----?-+---?--+---+-----	2.48e-10	0.611281	0.305641	0.90051	1
cg03996020	7	DNAJB6	+	+	+++?+-++++++++--+++++-+++-++	3.12e-13	0.61628	0.30814	0.902949	1
cg01911077	11	SF1	+	+	+++++++++++++-+-++-++-++++++	3.94e-08	0.617167	0.308584	0.902949	1
cg19449917	3	LINC00880	-	-	--++---+---+---?-+----+---+-	4.29e-09	0.618927	0.309463	0.903952	1
cg16014412	1	TMEM201	+	+	-+++?+++-++++++++++++-++++++	4.92e-10	0.621959	0.310979	0.904022	1
cg26357744	3	RASSF1	+	+	++++-+++++++++++++-++--+-++-	2.31e-09	0.631457	0.315729	0.906908	1
cg27389255	11	PSMA1	+	+	++-++-++++++++++++-+-++++-++	2.38e-10	0.634104	0.317052	0.906908	1
cg21141329	17	COL1A1	+	+	+-++--++++++-+++++++-+-+---+	3.68e-08	0.637983	0.318992	0.906908	1
cg19851563	19	GNG7	+	+	+++-++-++++-+-++++++++++-+-+	2.54e-08	0.6468	0.3234	0.906908	1
cg13696490	3	MIR548H2	-	-	------------++-+--+-+-+-----	1.78e-10	0.648488	0.324244	0.906908	1
cg00549798	22	MKL1	+	+	++++++++++++-+++++---+++++-+	8.87e-08	0.648766	0.324383	0.906908	1
cg00558749	1	NADK	+	+	+-++-+++++++++++++++--++++-+	4.58e-09	0.649884	0.324942	0.906908	1
cg19935065	10	DNTT	-	-	--+------------?--+---------	7.4e-09	0.650329	0.325164	0.906908	1
cg06898463	10	PBLD	-	-	--------------+------+------	9.44e-08	0.650607	0.325304	0.906908	1
cg03527802	16	BOLA2	+	+	-++-+++++++++++-++++---+++-+	1.64e-12	0.654762	0.327381	0.908202	1
cg12655416	17	ORMDL3	+	+	++-+++++++++++++++++--++++++	7.66e-09	0.659492	0.329746	0.910187	1
cg22877366	1	MIIP	+	+	+++++-+++-++++--++++-+++++++	2.18e-17	0.659911	0.329956	0.910187	1
cg00442282	17	RARA	-	-	------------------+---------	6.91e-21	0.665393	0.332696	0.916223	1
cg07858848	2	HAAO	-	-	-------+--+-+-++-+----++----	5.97e-08	0.668581	0.33429	0.91647	1
cg13638420	11	WT1	-	-	---+-+--------------+++----+	2.12e-08	0.672493	0.336246	0.919004	1
cg11835355	22	APOL3	-	-	----?------+--+?----+-+-----	2.14e-10	0.680725	0.340362	0.926162	1
cg00567703	12	HOXC4	-	-	---+---+----------+---+---++	2.9e-08	0.680755	0.340378	0.926162	1
cg17237086	22	MKL1	+	+	++++++++++++-+-?++++++++++-+	2.93e-09	0.681643	0.340822	0.926162	1
cg22593432	13	FRY	-	-	------+----------+--+------+	4.7e-08	0.689678	0.344839	0.931065	1
cg25536676	1	DHCR24	-	-	---+---+----------+------+--	2.79e-10	0.696264	0.348132	0.93504	1
cg27217742	4	RGS12	+	+	+++++-++++++-+++++++-+++++-+	2.01e-15	0.698149	0.349075	0.93504	1
cg22540040	12	RAP1B	-	-	------------+-+?--+-+-------	5.61e-08	0.699548	0.349774	0.93504	1
cg19029445	17	ABR	+	+	+++++++++++-+-+++-++-+++++-+	7.41e-11	0.699968	0.349984	0.93504	1
cg11323439	11	CREB3L1	-	-	-------+---+--+------+---+-+	2.6e-09	0.703694	0.351847	0.935808	1
cg08643339	4	GALNTL6	-	-	+--++-------+-+-------+-----	6.52e-10	0.711823	0.355912	0.941761	1
cg18062064	20	TLDC2	-	-	---+++-+----+-+-------+-+---	1.02e-07	0.715302	0.357651	0.944198	1
cg00605777	2	SEMA4C	+	+	++-++-+++++-++++++++++-++-++	3.98e-08	0.718998	0.359499	0.946274	1
cg26681628	16	FTO	-	-	-+-------------------+--+---	8.02e-10	0.720443	0.360222	0.946777	1
cg14527110	5	P4HA2	-	-	-----------+-----++---+----+	7.34e-08	0.722282	0.361141	0.947796	1
cg13740339	9	FBP1	-	-	----+--+-------------------+	1.15e-12	0.723536	0.361768	0.948045	1
cg01400685	11	FADS2	-	-	------------+---------------	2.01e-14	0.726015	0.363007	0.949896	1
cg03969902	1	LINC00982	+	+	+++?+++-+++---++++++++-++--+	1.24e-09	0.728931	0.364465	0.952313	1
cg09220326	3	CDCP1	-	-	-----------+--+---+--+--+-+-	7.27e-08	0.735148	0.367574	0.952498	1
cg01878708	2	MIR5702	-	-	---+-------++----++-+-+-+---	3.52e-08	0.736629	0.368315	0.952498	1
cg13928490	13	GUCY1B2	-	-	-----+------------+-----+---	1.53e-10	0.74094	0.37047	0.952498	1
cg01099825	9	NELFB	+	+	++---+-+-+++-+-++++++-++++++	8.59e-08	0.743258	0.371629	0.952498	1
cg13594903	9	STOML2	+	+	++-?-+++-+++++-++++++--+--++	2.74e-09	0.744837	0.372419	0.952498	1
cg14105680	2	IL37	-	-	-+-?++--+--+-++-------+-----	8.17e-08	0.748033	0.374017	0.952498	1
cg27485596	13	ARHGEF7	-	-	----?+------------+---+-+---	7.75e-09	0.749	0.3745	0.952498	1
cg26280998	6	KLHL31	-	-	---------------?-------++---	8.27e-08	0.751109	0.375554	0.952498	1
cg19827875	1	NAV1	+	+	++++++++-++-+++++++++--+--++	3.52e-09	0.756611	0.378306	0.953523	1
cg23473081	12	EMP1	-	-	-------+----+----+--+---+-+-	7.72e-08	0.758109	0.379055	0.953813	1
cg26686361	16	IRF8	-	-	---??------+----------+-++-+	6.36e-08	0.762905	0.381453	0.955154	1
cg14704980	7	INHBA	-	-	--+-?------+-----+--+-+-----	4e-08	0.76694	0.38347	0.957064	1
cg02997316	1	LMNA	-	-	--+-----------+---+-+-----++	7.65e-09	0.769284	0.384642	0.957211	1
cg14541011	9	RALGDS	+	+	+-++-+++++++-+++++++--++++-+	4.58e-10	0.77046	0.38523	0.957211	1
cg22117819	22	LINC00895	-	-	----+-----+-+-----------+---	5.23e-09	0.770789	0.385395	0.957211	1
cg19370689	7	FBXL13	-	-	------+----+--+-----+-------	7.65e-08	0.77902	0.38951	0.960037	1
cg11036672	4	TRMT44	+	+	++++++-+++++-++-++-+-+-+++++	7.76e-10	0.781964	0.390982	0.960369	1
cg18489994	4	C1QTNF7	-	-	---+--------+---------+-+---	5.54e-14	0.79018	0.39509	0.960369	1
cg12434362	5	MIR583	-	-	--+----+----+-------+-+-----	4.25e-08	0.796002	0.398001	0.960369	1
cg03180134	4	MAML3	+	+	+++++-+++++++++-+++++-++++-+	1.52e-09	0.796138	0.398069	0.960369	1
cg12419863	6	PLAGL1	-	-	-+---------+---?------------	7.26e-12	0.798949	0.399474	0.960369	1
cg02892925	8	TOX	-	-	--++-----+-+---+-----+------	7.75e-10	0.800397	0.400199	0.960369	1
cg02149069	12	IFFO1	+	+	++++++++++++-+++++++-+-+++-+	2.04e-10	0.800884	0.400442	0.960369	1
cg08362785	22	MKL1	+	+	++++++++++++-++?++----++++-+	8.41e-09	0.804663	0.402331	0.960369	1
cg13598409	20	KCNK15	-	-	--------+--+--+------+-----+	6.82e-10	0.806022	0.403011	0.960369	1
cg03337886	13	IRS2	+	+	+++++++++++++++++++++--+++-+	3.22e-09	0.806974	0.403487	0.960369	1
cg25488206	22	RBFOX2	-	-	-----------+---?--+--------+	5.22e-09	0.807634	0.403817	0.960369	1
cg22908922	14	PACS2	+	+	+++++++++++--+-+++-+-+-+++++	1.87e-13	0.808952	0.404476	0.960369	1
cg00921266	7	HOXA3	+	+	++++++++-+++++--++-++++++++-	3.45e-11	0.809539	0.40477	0.960369	1
cg10430742	11	KCNJ1	-	-	-+---------+--+------+---+--	3.29e-08	0.810983	0.405491	0.960369	1
cg06996175	19	GNG7	+	+	++-+++-+++++++++++++++++-+++	2.28e-09	0.811625	0.405812	0.960369	1
cg05208178	2	INPP5D	+	+	--++++++-+++++++++++--+++-++	2.93e-08	0.82175	0.410875	0.963412	1
cg14717666	4	SYNPO2	-	-	----?-----++--+-------+----+	5.61e-10	0.823065	0.411533	0.963412	1
cg17036469	1	AMPD2	+	+	++-+?+++-?+++++++++++-++-+-+	8.18e-08	0.823376	0.411688	0.963412	1
cg08818716	7	RADIL	+	+	-+++++++-++++++?+++-++-+++++	9.04e-09	0.82512	0.41256	0.963412	1
cg17828445	12	MARCH9	+	+	++++--+++-++-++++++?+-++++++	2e-08	0.828713	0.414356	0.963412	1
cg00095326	1	RHOU	+	+	++-++-++++++++-?+++++-++--++	3.37e-10	0.829382	0.414691	0.963412	1
cg11067407	11	ZW10	-	-	-----+-----+---?------+--+--	2.63e-08	0.830416	0.415208	0.963412	1
cg20948740	2	DNMT3A	+	+	+++++-+++++--+++++-++-++++-+	7.7e-11	0.83238	0.41619	0.964435	1
cg25311963	1	MIB2	+	+	++++?+++-++--+++++++++-+--++	8.9e-10	0.834555	0.417277	0.964595	1
cg02283735	1	PTPRF	-	-	---------------?------+-+---	7.46e-12	0.838215	0.419107	0.967421	1
cg21646032	3	RARB	-	-	-----+------+-----+---+-+---	2.05e-08	0.842305	0.421152	0.96963	1
cg20176142	8	ZBTB10	-	-	-----------+++++-++----+----	8.29e-08	0.84485	0.422425	0.971054	1
cg17142950	1	SAMD13	-	-	-----+-----++--------+------	4.21e-13	0.858712	0.429356	0.977832	1
cg10453071	16	DOK4	+	+	+++++++++++++++-++++-+-+++-+	4.46e-14	0.859307	0.429653	0.977832	1
cg08857310	17	LOC100507351	-	-	--------+-------------+-----	8.59e-09	0.862879	0.43144	0.980645	1
cg00028013	15	LOXL1-AS1	+	+	++-+++++++++-+++++++-+-+++++	7.16e-17	0.865922	0.432961	0.980671	1
cg01515508	1	CASZ1	+	+	+++++-++++++-+++++++-+++++-+	9.1e-16	0.873654	0.436827	0.980671	1
cg00748072	2	SP3	-	-	-----------+--+--+------+---	1.41e-10	0.874273	0.437137	0.980671	1
cg13586051	3	DNASE1L3	-	-	--------------+?------------	3.06e-19	0.876545	0.438272	0.980671	1
cg04968127	11	MRVI1	+	+	+++-+-+++++--+--++++++++++++	8.6e-17	0.879364	0.439682	0.980671	1
cg20102045	13	MYO16	+	+	++++++++++++-+-+++++++++++++	1.66e-11	0.881661	0.440831	0.980671	1
cg00496272	16	CENPT	+	+	++++++++++++++-++++++-++-+++	3.45e-11	0.882512	0.441256	0.980671	1
cg10147974	12	WNT5B	-	-	-+----------+-+-----+++-----	2.17e-08	0.883885	0.441943	0.980671	1
cg23147227	12	PTPN6	+	+	+++-++++++++-++?++-++-++++-+	5.5e-12	0.884536	0.442268	0.980671	1
cg09935388	1	GFI1	+	+	+++-+-+++++++++?++++-++++++-	1.24e-09	0.885177	0.442588	0.980671	1
cg19869443	1	SAMD13	-	-	------------+-+-------+-----	6.09e-09	0.88795	0.443975	0.980671	1
cg27659768	16	ZNF19	-	-	---+-------+---------++-+---	6.66e-09	0.894384	0.447192	0.980671	1
cg24024833	11	LSP1	+	+	+-++++++-+++-++-++-+++++++-+	9.93e-08	0.895411	0.447706	0.980671	1
cg07102001	16	KLHDC4	+	+	-+++-+++++++---+++++-+++++-+	1.12e-08	0.895713	0.447856	0.980671	1
cg15700009	11	LDHA	+	+	++-?+-++-++++++++++++++++-++	5.82e-11	0.896422	0.448211	0.980671	1
cg07105221	7	RADIL	+	+	++-+++++++++-+--++-++--+++-+	4.91e-13	0.897022	0.448511	0.980671	1
cg08787968	11	WT1	-	-	-+---+--+---+-+----------+-+	7.25e-08	0.901345	0.450673	0.982414	1
cg07696514	8	IKBKB	+	+	+++++++-+++--++-++++++++++++	4.74e-08	0.902935	0.451467	0.982414	1
cg03753191	13	EPSTI1	-	-	------------------+-+-+-----	2.42e-12	0.904142	0.452071	0.982414	1
cg22386583	17	RPTOR	-	-	-----------+---?-+--------++	1.39e-08	0.905488	0.452744	0.982414	1
cg04221877	1	RUNX3	+	+	+++-+++-++++-+-+++-+++++++--	3.26e-08	0.907233	0.453616	0.982414	1
cg16234490	4	FAM47E	-	-	-+----------+-+------+------	6.72e-11	0.910289	0.455145	0.982414	1
cg02370100	21	ABCG1	+	+	+-+++++++++++++?++++-+--++++	9.16e-08	0.911578	0.455789	0.982414	1
cg04912316	17	UBALD2	+	+	+++++++++++-++++++++++++++++	4.19e-11	0.91295	0.456475	0.982414	1
cg12781678	7	C7orf61	+	+	+++++-+++++-+++-++++-+++++-+	3.89e-18	0.920097	0.460049	0.983565	1
cg07452706	14	NUDT14	+	+	-+-++-++++++++-+++-++++++-++	1.4e-10	0.920257	0.460129	0.983565	1
cg20663495	17	B3GNTL1	+	+	+-+?--++++++-+--+++++-+++--+	3.62e-08	0.931018	0.465509	0.987615	1
cg07243202	8	NDRG1	-	-	------------+-----------+---	1.59e-08	0.931192	0.465596	0.987615	1
cg07850246	11	C11orf40	-	-	----+------+--+---+-+-------	6.42e-08	0.93687	0.468435	0.987615	1
cg04396112	7	MAD1L1	+	+	+++++-+++++-+-+?++-++++++-++	5.36e-10	0.937188	0.468594	0.987615	1
cg12127149	14	DYNC1H1	+	+	+-++-+-+++++-++-+++++-+-+-++	9.34e-08	0.939503	0.469751	0.987615	1
cg27134910	2	SLC8A1	-	-	---?--++-?-+--+-----+-------	1.14e-09	0.939952	0.469976	0.987615	1
cg08549335	7	ZNRF2	-	-	------------+-------+-?+--?-	4.66e-09	0.941895	0.470947	0.987805	1
cg21221712	15	AKAP13	-	-	--+---------+--+-++---------	1.09e-08	0.94235	0.471175	0.987805	1
cg15446391	11	WT1	-	-	---+-+-++---+--------+-----+	8.23e-08	0.943963	0.471981	0.988332	1
cg12798040	14	XRCC3	+	+	+++-++++++++++++++++++-+++++	2.55e-29	0.950305	0.475152	0.993549	1
cg06850687	12	SMARCC2	-	-	-----+--------++--+--++-----	1.21e-10	0.956386	0.478193	0.993549	1
cg09990613	20	TCEA2	+	+	+++++-++++++-+-+++++-+-+++++	2.95e-08	0.956652	0.478326	0.993549	1
cg20652404	15	LOXL1-AS1	+	+	++++++++++++++++++++++++--++	2.5e-15	0.957476	0.478738	0.993549	1
cg03162410	19	TECR	+	+	++-?+-+++++-++++++++-+-+++++	3.89e-16	0.957648	0.478824	0.993549	1
cg11659663	11	MACROD1	-	-	-------+-+-----?----+-------	2.68e-08	0.959774	0.479887	0.994084	1
cg15031409	1	CASZ1	+	+	+-++--+++++-++++++++++++++-+	1.9e-08	0.96504	0.48252	0.994084	1
cg27588384	3	LIMD1	-	-	--+--------+----------------	2.84e-08	0.966414	0.483207	0.994084	1
cg01143068	15	STARD9	-	-	------------+++--++---+-----	3.97e-08	0.969343	0.484671	0.994084	1
cg23513600	3	TNIK	+	+	++-++++-++++-+++++-++++++-++	3.22e-08	0.969551	0.484776	0.994084	1
cg23702848	14	XRCC3	+	+	+---++++++++++++++-+-+-+++-+	5.05e-10	0.972033	0.486017	0.994084	1
cg25776343	10	PALD1	-	-	----?+---?-+---+--+---+-----	2.77e-09	0.975275	0.487637	0.994084	1
cg19265972	17	ASGR1	+	+	++++++++++++-++?+++-+-++++++	3.68e-08	0.983636	0.491818	0.996595	1
cg15406387	4	ENPEP	-	-	++-+-+--+------+----+-+-+---	6.75e-08	0.98408	0.49204	0.996595	1
cg07814318	15	KLF13	+	+	++++++-++++--++++++++++++--+	1.94e-08	0.991002	0.495501	0.996595	1
cg24843003	19	DAZAP1	+	+	+-+++++++++++++-++++-+-+++-+	1.17e-09	0.995067	0.497534	0.996687	1
cg17870997	2	GLI2	-	-	---+----------------+++-++--	3.01e-12	0.996349	0.498174	0.996687	1
cg08627825	22	LINC00229	+	+	++-++++++++++-+-+-++++++++++	6.07e-08	0.996679	0.49834	0.996687	1
cg08832695	17	HOXB-AS3	-	+	++++++++++++-+++++++-+-+++-+	1.7e-10	0.996687	0.501656	0.996687	1
cg20370909	7	RADIL	-	+	++-++-+++++-++-+++++---+-+-+	2.61e-08	0.996208	0.501896	0.996687	1
cg17901584	1	DHCR24	+	-	-------+----+-----+---+--+--	5.39e-08	0.990038	0.504981	0.996595	1
cg19459094	5	GRK6	-	+	++---+++++++-++++++++++-+-++	7.13e-08	0.989983	0.505008	0.996595	1
cg26750893	2	RMDN2	+	-	-----------+------------+---	1.05e-12	0.989435	0.505283	0.996595	1
cg14992524	8	SOX7	-	+	+++++-++--+-+++?+++-+--++-++	4.52e-08	0.989141	0.505429	0.996595	1
cg14311362	2	GLI2	+	-	--+-----------------+++-++--	8.97e-12	0.988859	0.50557	0.996595	1
cg25936358	13	ATP4B	+	-	---------------?-+-----+----	4.35e-10	0.987975	0.506013	0.996595	1
cg10317026	1	EFNA3	+	-	-------+------++------------	4.79e-18	0.979765	0.510117	0.995406	1
cg10665891	12	MAP1LC3B2	+	-	---------+-----------++-+--+	1.54e-08	0.978366	0.510817	0.995119	1
cg12341429	2	TANK	+	-	----?--------++?-----------+	1.05e-08	0.976233	0.511884	0.994084	1
cg03764274	17	OXLD1	-	+	++-+--+++++--+++++-+-+++++-+	7.96e-08	0.975029	0.512485	0.994084	1
cg05593411	5	PDE4D	-	+	++++?+++++++++-++++++-+---++	6.16e-09	0.974082	0.512959	0.994084	1
cg10902738	8	ST3GAL1	+	-	-----------+--++----+-+-----	4.8e-10	0.971382	0.514309	0.994084	1
cg07211044	8	TOX	+	-	---------+--+--+------+-----	5.9e-09	0.968739	0.51563	0.994084	1
cg17061862	11	WEE1	+	-	---+-------++-+--+---++-----	9.38e-10	0.967817	0.516092	0.994084	1
cg01307174	3	ARPP21	+	-	--+-----+--++-----+-+-+-----	6.04e-09	0.966147	0.516926	0.994084	1
cg24324628	6	NHSL1	-	+	++++++++++++-++-++++++++++-+	1.01e-17	0.966052	0.516974	0.994084	1
cg05208050	2	MOGS	+	-	--+++------++-++-----+------	5.53e-09	0.964992	0.517504	0.994084	1
cg23719157	15	STRA6	-	+	+++++-++-++--+++++-++++++-++	7.9e-12	0.957866	0.521067	0.993549	1
cg07443710	10	TSPAN15	+	-	----?-------+-+--+----------	2.48e-11	0.953337	0.523332	0.993549	1
cg27115863	22	CARD10	+	-	-+---+------+-+?-----+------	1.12e-09	0.952713	0.523644	0.993549	1
cg03875678	14	GZMB	+	-	---+-+------+---------+--+--	6.55e-08	0.939604	0.530198	0.987615	1
cg26950531	19	DPF1	+	-	-------+----+-+--+----+---?-	2.08e-14	0.938258	0.530871	0.987615	1
cg24707200	1	NTRK1	+	-	---?--------+-+-------------	4.26e-09	0.936716	0.531642	0.987615	1
cg14161821	9	KDM4C	+	-	------------+-+--++---------	4.07e-09	0.935009	0.532496	0.987615	1
cg26677394	6	RCAN2	+	-	--+--------++-+?------+-+--+	7.29e-08	0.926298	0.536851	0.984883	1
cg11935041	5	FAT2	+	-	---?---------+-------+---+-+	7.89e-08	0.926148	0.536926	0.984883	1
cg09321238	1	PRDM16	-	+	++++-+++-++-++++++++++--+-++	9.44e-13	0.922851	0.538574	0.983565	1
cg10576725	14	MMP14	+	-	--------+--+--+-----+-------	7.97e-09	0.92273	0.538635	0.983565	1
cg07144560	5	CSNK1A1	+	-	---+?-------+-+-------+-----	2.66e-23	0.921271	0.539365	0.983565	1
cg23693749	18	SALL3	-	+	+++++++-+-+++--+++-+-+++++-+	3.18e-08	0.92054	0.53973	0.983565	1
cg20219891	2	GLI2	+	-	---+----------------+++-++--	8.3e-15	0.919876	0.540062	0.983565	1
cg24746938	2	DOCK10	+	-	--------+---+--?------------	1.58e-08	0.919073	0.540464	0.983565	1
cg23895055	2	NIFK	-	+	++-+++++-+++-+--++-+++-+++-+	3.61e-09	0.912627	0.543687	0.982414	1
cg23237276	14	MIR1247	-	+	+-+++-++++++-+-+++++-+++++++	2.97e-14	0.911284	0.544358	0.982414	1
cg09379146	3	TIPARP	+	-	--++----------+--+--+---+---	7.71e-11	0.909522	0.545239	0.982414	1
cg26884581	11	PYGM	-	+	++++++++++++-+++++++-+++++-+	2.7e-11	0.906034	0.546983	0.982414	1
cg01966974	1	BATF3	+	-	----?+-----+---?--+-++-----+	5.96e-12	0.901069	0.549465	0.982414	1
cg07714085	2	PRKCE	+	-	-----+------+----++---------	9.84e-08	0.896417	0.551791	0.980671	1
cg25164589	10	C10orf107	+	-	--+---------------+---+-----	9.05e-14	0.89605	0.551975	0.980671	1
cg25521481	6	TTBK1	+	-	--------+---+-+-------------	8.88e-08	0.894107	0.552946	0.980671	1
cg04069539	16	ACSF3	-	+	+++?+++++++--+-+++++--++++-+	1.4e-10	0.893354	0.553323	0.980671	1
cg00066351	7	LINC00996	+	-	----------------------------	8.72e-15	0.891721	0.554139	0.980671	1
cg02264407	13	LMO7	-	+	+++?+++++++++++-++++++-+++++	6.73e-10	0.88809	0.555955	0.980671	1
cg26995690	13	MIR548F5	+	-	---+-------+-+------+++-+-+-	1.87e-11	0.884327	0.557836	0.980671	1
cg23387597	10	ITPRIP	-	+	++-+?+++-+++--++++++--+-++-+	1.23e-08	0.877651	0.561174	0.980671	1
cg14209730	2	LGALSL	+	-	---+-----------?---------+--	6.59e-08	0.877229	0.561385	0.980671	1
cg12374579	17	ASPSCR1	-	+	+++++++++++-++-?++++-+++++++	3.59e-09	0.875186	0.562407	0.980671	1
cg00227665	16	KLHDC4	-	+	++++-+++++++--++++-+-+++++-+	3.85e-09	0.875153	0.562424	0.980671	1
cg07565551	2	OSBPL6	+	-	--+---------+----+-----+----	1.04e-08	0.872182	0.563909	0.980671	1
cg05851442	7	HOXA3	-	+	+++?+++++++--+++++-+++-+++++	1.65e-12	0.871986	0.564007	0.980671	1
cg25656283	10	ERCC6	+	-	---------++-----------------	4.66e-08	0.866729	0.566635	0.980671	1
cg11261850	11	LRRC32	-	+	+++++++++++-+++-+++++-++-+++	1.54e-08	0.865665	0.567168	0.980671	1
cg05056497	21	RCAN1	+	-	---++------++---------+-----	6.69e-14	0.855731	0.572134	0.976257	1
cg18033092	11	C11orf49	+	-	-----------+-----++---------	1.15e-08	0.852922	0.573539	0.9743	1
cg27051129	13	DLEU7-AS1	-	+	++++++++++++-+++++-+++-+++-+	4.92e-10	0.849537	0.575232	0.971678	1
cg03059073	7	LINC00996	+	-	-----+-----+---?----+-+--+--	5.35e-08	0.849206	0.575397	0.971678	1
cg04221117	10	CELF2	-	+	++++-+++++--+++++-++++-+++--	4.58e-09	0.846811	0.576594	0.971054	1
cg11334730	6	LY86	-	+	+++++++++++-+++?+++++++-++++	4.18e-10	0.84596	0.57702	0.971054	1
cg09825327	1	TRAF5	-	+	++-+--+++++++++-++-+---+++-+	5.89e-10	0.841413	0.579294	0.96963	1
cg04884025	1	ZFYVE9	+	-	-++-++-----++-+-----+++-----	1.01e-07	0.834683	0.582658	0.964595	1
cg06178669	11	HRASLS2	+	-	-+--?---+---+-+-------+---?-	8.4e-10	0.830391	0.584804	0.963412	1
cg10547908	15	FAM174B	-	+	+-++-++-++++++--++++++-+++-+	9.18e-09	0.829917	0.585041	0.963412	1
cg11303839	7	CCL26	+	-	---+-------+----------------	6.38e-21	0.829358	0.585321	0.963412	1
cg06673684	13	MCF2L	-	+	+++?+-++++++++++++++++-+++-+	2.5e-18	0.828476	0.585762	0.963412	1
cg24796852	19	GMFG	+	-	+------+----+-+?------------	1.98e-10	0.824495	0.587752	0.963412	1
cg03048432	14	NIN	+	-	--------+-+---+-----+---+---	4.05e-08	0.821616	0.589192	0.963412	1
cg09790270	1	SLC41A1	+	-	-+---------+--+---+---+-----	4.42e-10	0.819806	0.590097	0.963412	1
cg06231285	7	LRCH4	-	+	+++?+++++++-++-+++-+-+++++-+	2.97e-09	0.816911	0.591545	0.963412	1
cg13182599	14	ZFP36L1	+	-	-----------+------+-------+-	1.04e-10	0.810604	0.594698	0.960369	1
cg10181414	19	GNG7	-	+	+++++++++++++++?++++++++-+-+	1.96e-11	0.809571	0.595214	0.960369	1
cg01820192	21	LINC00319	-	+	+-++++-++-+-++-++++++-++++++	3.36e-09	0.805219	0.59739	0.960369	1
cg04497992	16	PRR35	+	-	----+---------+--+---+-+----	2.87e-08	0.803466	0.598267	0.960369	1
cg07565956	17	ZBTB4	-	+	++++++++++++-++?++++-++--+++	1.71e-09	0.803361	0.59832	0.960369	1
cg11417612	12	BTBD11	+	-	----+-+-------++------------	3.5e-08	0.800884	0.599558	0.960369	1
cg24328944	13	DZIP1	+	-	+-----++-+----+-------+----+	2.81e-08	0.793994	0.603003	0.960369	1
cg09121543	17	LIMD2	-	+	+++--+++++++--++++++++-+++-+	2.36e-08	0.793041	0.603479	0.960369	1
cg17327171	2	RBMS1	+	-	-----+------+---------+-+---	6.17e-08	0.791753	0.604123	0.960369	1
cg05503887	11	EHF	+	-	-----------++-++---------+--	1.66e-08	0.791723	0.604139	0.960369	1
cg13492133	1	SMG7	-	+	++++++++++++-+++++-+++++++++	1.26e-19	0.791199	0.604401	0.960369	1
cg02499214	12	RHOF	-	+	+-+-++++++++-++-++++++++++++	4.13e-10	0.787017	0.606491	0.960369	1
cg10601624	12	PLEKHG6	+	-	-+++--------+-+--+---+------	4.66e-08	0.786636	0.606682	0.960369	1
cg20494635	11	MRPL23-AS1	-	+	++--++-++++++++-++++-+++---+	8.53e-08	0.783612	0.608194	0.960369	1
cg10615591	20	RTEL1-TNFRSF6B	-	+	++++++++++++++-?+-++++-+++++	2.29e-08	0.783391	0.608304	0.960369	1
cg26104196	1	IGSF9	+	-	-----------+--+?--+-+++-+--+	5.25e-08	0.777266	0.611367	0.959203	1
cg14774305	5	WNT8A	+	-	-----------+------+---------	7.21e-17	0.776387	0.611806	0.959203	1
cg22626522	22	TEF	+	-	-------+-----+----+---+-----	7.92e-08	0.775857	0.612072	0.959203	1
cg26709300	16	BOLA2	-	+	++++++-+++++++++++++-+-+++-+	1.34e-08	0.773865	0.613068	0.95899	1
cg23606023	16	CBFA2T3	+	-	--+-+--+---+-+-+----+-+---+-	7.8e-08	0.771355	0.614322	0.957211	1
cg06405563	17	MYO15B	-	+	++-+?++++?++-+-+++-+++-+++++	4.95e-10	0.764337	0.617831	0.955154	1
cg06874403	10	SKIDA1	-	+	+++++++++++-++-++++++-+-++++	8.52e-10	0.763433	0.618283	0.955154	1
cg23033749	7	ST7	+	-	--+-?---+----+------++----+-	6.27e-08	0.762076	0.618962	0.955154	1
cg26340740	11	MPEG1	+	-	--+-+---+------+------+---+-	2.95e-08	0.758982	0.620509	0.953813	1
cg07795325	4	CAMK2D	+	-	------------+--?-------+----	2.48e-10	0.756228	0.621886	0.953523	1
cg19914554	17	CD7	-	+	---++-++++++++--++-+---+++++	1.42e-08	0.753778	0.623111	0.952648	1
cg03254465	1	PRDM16	-	+	+++?--+++++-++++++++++-+++-+	3.45e-12	0.752591	0.623704	0.952498	1
cg20204986	11	WT1	+	-	---+----+---+-+------+-----+	2.51e-10	0.752332	0.623834	0.952498	1
cg05814312	10	PTCHD3P1	+	-	--+----------++---+---------	3.35e-08	0.751737	0.624132	0.952498	1
cg05349624	21	COL18A1	-	+	+++++-++-++-++--++-+---+-+++	2.68e-08	0.750169	0.624915	0.952498	1
cg18716210	11	MRPL23-AS1	-	+	+++++++++++--+++++++-+-+++-+	6.05e-09	0.74896	0.62552	0.952498	1
cg18584067	2	SERTAD2	+	-	----?---------+?----+-+-----	5.37e-13	0.748296	0.625852	0.952498	1
cg21542842	4	SEPT11	+	-	---+-------+-----+--+-+-----	2.83e-08	0.748011	0.625994	0.952498	1
cg14751481	12	FBRSL1	-	+	+++++--++++++-++++++++-+++-+	5.03e-08	0.745469	0.627266	0.952498	1
cg18835596	6	MYB	+	-	-----+--+--+--+?-+----+-----	7.68e-10	0.745319	0.627341	0.952498	1
cg08264519	14	BRF1	-	+	++-+-+++-++-++-?++++++++++++	9.64e-08	0.744087	0.627957	0.952498	1
cg12036877	1	PMF1-BGLAP	-	+	+---+-++++++-+++++++-+-+++-+	2.61e-13	0.74231	0.628845	0.952498	1
cg16165575	1	RPE65	+	-	--+------------?----+-+-----	1.71e-11	0.738449	0.630776	0.952498	1
cg27089226	3	ZDHHC19	+	-	---+--------------+---------	2.33e-10	0.734606	0.632697	0.952498	1
cg12048965	10	KLF6	+	-	---?---+--------+----++-----	2.29e-08	0.732146	0.633927	0.952498	1
cg00940560	8	MIR548O2	+	-	---?+------+-------------++-	1.68e-08	0.717931	0.641034	0.946267	1
cg07699546	1	NAV1	+	-	---?+--------+++----+-+-----	2.39e-08	0.712398	0.643801	0.941761	1
cg01063280	6	SEC63	+	-	---??------+--------++------	3e-13	0.71129	0.644355	0.941761	1
cg07970325	6	PRDM1	+	-	---?------------------+-+---	1.04e-08	0.704977	0.647511	0.936117	1
cg17730048	17	PPY2P	-	+	++-+++++-++-++-?++++-+++--++	4.56e-09	0.703225	0.648387	0.935808	1
cg00410926	9	FAM166B	+	-	+-+?+------++-+------++-----	6.41e-08	0.701342	0.649329	0.935473	1
cg22242842	2	KCMF1	+	-	---?-+------+--?-----+------	2.73e-12	0.697627	0.651186	0.93504	1
cg04337944	22	FBLN1	-	+	++-+-++++++-+++++++++---++++	9.49e-08	0.697532	0.651234	0.93504	1
cg12593793	1	LMNA	+	-	---+--------+-------+-+----+	1.37e-08	0.693887	0.653057	0.93504	1
cg21058822	8	MIR548O2	+	-	-----------+---?--------?---	2.16e-17	0.688972	0.655514	0.931065	1
cg01899318	16	ZNF19	+	-	+--------------------+------	1.47e-08	0.687154	0.656423	0.930478	1
cg23227726	11	CLPB	+	-	-----+----+----?--+---------	6.6e-08	0.686919	0.65654	0.930478	1
cg17725019	22	PIK3IP1	-	+	++++?++++-+--+++++-+++++++++	2e-08	0.681888	0.659056	0.926162	1
cg02255004	4	PCAT4	+	-	----?--+---+------+---+-----	1.12e-09	0.670799	0.6646	0.918099	1
cg13599248	6	SLC17A5	+	-	-----+---+----------+-------	3.07e-09	0.668435	0.665782	0.91647	1
cg14195992	8	SPIDR	-	+	+++++++++++++++-++++++-+++++	1.65e-14	0.666344	0.666828	0.916223	1
cg26604214	17	RAP1GAP2	+	-	-----------+--+--++----+----	2.42e-08	0.658945	0.670528	0.910187	1
cg04011671	2	HAAO	-	+	+++?+++++++-+++?+++++++++++-	3.05e-10	0.655414	0.672293	0.908202	1
cg03930153	3	TBL1XR1	+	-	----?-----+---+?-++---------	5.1e-08	0.652444	0.673778	0.906908	1
cg18402166	17	PLEKHM1P1	-	+	+++++-+++?+++++?++++++--++-+	5.05e-08	0.65147	0.674265	0.906908	1
cg05057834	3	ITGA9	-	+	+++++-++++++-++-++++---++--+	1.25e-09	0.651055	0.674472	0.906908	1
cg13641903	11	WT1	+	-	--+--+--+---+----------+--+-	7.96e-10	0.651003	0.674499	0.906908	1
cg25144135	1	TNFRSF18	+	-	-------+-------------+-----+	2.6e-08	0.650677	0.674662	0.906908	1
cg04222728	7	KIAA1549	+	-	----?----------?--+-+-------	1.02e-09	0.650108	0.674946	0.906908	1
cg25921609	17	MYH10	-	+	+++-+++++++--+-+++++++++++++	2.24e-09	0.649121	0.675439	0.906908	1
cg22877452	1	NFIA	-	+	+++++++++++++++++++-++-++--+	7.76e-10	0.644317	0.677842	0.906908	1
cg14827643	4	RGS12	-	+	+++-+-+-++++-+++++++-+--+--+	9.12e-09	0.641884	0.679058	0.906908	1
cg09113483	1	NFIA	-	+	++++-++++++++++++++-++--+--+	5.15e-09	0.639262	0.680369	0.906908	1
cg25324164	11	FADS2	+	-	-------+----+-+--+--+-+-----	1.59e-12	0.638647	0.680676	0.906908	1
cg04945379	16	CIITA	+	-	----?+-----++--?------------	5.77e-09	0.637065	0.681468	0.906908	1
cg07340025	5	ANKH	+	-	-+-+--------------+--+------	7.77e-14	0.636838	0.681581	0.906908	1
cg24559796	7	JAZF1-AS1	+	-	-----------+---+--+-+-+-----	1.02e-20	0.635438	0.682281	0.906908	1
cg14785527	10	STAMBPL1	+	-	+----+--------+---+---------	1.5e-09	0.634846	0.682577	0.906908	1
cg03354508	6	STXBP5	+	-	--+??------+---?-----+++-+--	2.54e-08	0.633402	0.683299	0.906908	1
cg08854834	21	MAP3K7CL	+	-	--------+---------+---+-----	1.09e-10	0.6286	0.6857	0.906908	1
cg00222472	1	PBX1	-	+	++++-++++++++++++-++++-+++++	3.04e-08	0.625757	0.687121	0.906585	1
cg25662857	17	CD7	-	+	+++++++++-++-+--++-+--++++++	2.61e-10	0.625692	0.687154	0.906585	1
cg14975410	3	TNIK	+	-	--++-------+-++---+---+-----	9.23e-09	0.621381	0.68931	0.904022	1
cg10397819	14	EIF2B2	-	+	+++++++++++-++-?++++++++++++	3.51e-10	0.619881	0.690059	0.903952	1
cg00591515	19	LENG8	-	+	+++?++++-++-+++-++++-+-+-+++	4.01e-08	0.615747	0.692127	0.902949	1
cg00831931	10	TCF7L2	+	-	------+----+-++----++------+	7.04e-09	0.612468	0.693766	0.90051	1
cg22202929	8	ZFPM2	+	-	-++-----------+-----++------	1e-07	0.611656	0.694172	0.90051	1
cg26413708	6	TRERF1	+	-	---+----------+--+----------	1.19e-09	0.605893	0.697054	0.899928	1
cg15226659	19	SEMA6B	+	-	----+------+----------------	4.67e-08	0.598891	0.700555	0.894728	1
cg03278811	6	FOXO3	-	+	+++++++++++-++++++++-+-++--+	1.96e-09	0.591958	0.704021	0.890839	1
cg08400424	5	ARHGAP26	+	-	-+---++-------+-------+-+--+	2.4e-09	0.590853	0.704573	0.890839	1
cg19374752	12	GRASP	-	+	+++-++++-++-+++-++++-+-+-+-+	8.77e-10	0.588403	0.705798	0.890839	1
cg21121843	4	HTT	+	-	-----------++--?-----++-+---	2.55e-11	0.588366	0.705817	0.890839	1
cg03796381	15	C15orf41	+	-	-----+-----+---?----+----+--	5.87e-11	0.587813	0.706093	0.890839	1
cg06462065	19	TMEM190	-	+	++-++--+++++-++++++++-++--++	9.97e-08	0.580452	0.709774	0.885587	1
cg17038235	5	ERGIC1	-	+	++-++++-++++++++++++++-++-+-	2.11e-08	0.573188	0.713406	0.879797	1
cg21684021	1	CELSR2	+	-	----------+-----------------	1.35e-08	0.572932	0.713534	0.879797	1
cg07042014	14	LTB4R	+	-	-----------++-----+---+----+	2.55e-10	0.572534	0.713733	0.879797	1
cg19876649	18	MYOM1	+	-	--+--------+--+--------+----	1.57e-09	0.570257	0.714872	0.879797	1
cg19260606	1	KAZN	+	-	-+--?-+---------------+---+-	1.32e-15	0.569446	0.715277	0.879797	1
cg19889855	3	PARP15	+	-	-----------+--+-------+-+---	3.96e-10	0.5691	0.71545	0.879797	1
cg03327570	2	ZEB2-AS1	+	-	--------+-----+--+----+-----	4.68e-08	0.563859	0.71807	0.879797	1
cg06890610	16	SNX29	-	+	++++++++++++++++++++++-++--+	1.14e-09	0.563425	0.718288	0.879797	1
cg21454485	1	CD84	+	-	----++--------+?----++------	6.85e-08	0.561178	0.719411	0.879797	1
cg13280041	6	NHSL1	-	+	++++++++++++-+++++++++++++++	3.05e-23	0.559779	0.72011	0.879797	1
cg17292662	8	ATP6V1H	+	-	--+--------+---?-++--+------	7.28e-09	0.558615	0.720692	0.879797	1
cg09704401	2	SERTAD2	+	-	-----+--------+--+-----+----	2.45e-08	0.558094	0.720953	0.879797	1
cg25513776	6	MYLK4	+	-	------------+-+?----+-----+-	1.06e-10	0.557071	0.721464	0.879797	1
cg21805788	1	FAM102B	+	-	-----------++-+--+----+-++--	1e-07	0.557069	0.721465	0.879797	1
cg03841312	22	MIRLET7BHG	-	+	+++++-+++++--+++++-+++++++-+	3.17e-09	0.556694	0.721653	0.879797	1
cg01351032	16	CIITA	+	-	---+----------+---+---+-----	1.43e-09	0.553999	0.723001	0.879797	1
cg23883632	14	MAP3K9	+	-	----?+------+-------+++----+	5.53e-09	0.549764	0.725118	0.879797	1
cg07137429	10	PYROXD2	+	-	----?+----------------+-----	2.55e-09	0.548594	0.725703	0.879797	1
cg21221767	14	MAX	+	-	----+----------+------++----	1.12e-10	0.548533	0.725733	0.879797	1
cg07313835	1	POU2F1	+	-	----------+-+-+?-+-----+-+--	7.67e-08	0.545562	0.727219	0.879797	1
cg08422803	21	ITGB2	-	+	++++++++++---+--++-+++++++++	1.63e-08	0.545009	0.727495	0.879797	1
cg19523667	7	ZMIZ2	-	+	+-+++-++-++-++++++++-+-++--+	1.32e-09	0.542553	0.728723	0.879797	1
cg01264106	22	LGALS1	+	-	----++-----++-----+--++-----	4.24e-09	0.541555	0.729223	0.879797	1
cg20141108	1	UCK2	+	-	-+---------+---?-+------++--	2.29e-08	0.537085	0.731457	0.879797	1
cg12801067	12	LOC728084	+	-	--+-?------++-------+-------	3.81e-09	0.530803	0.734599	0.879797	1
cg17819250	8	KCNU1	+	-	--+?--+-------+------++-----	1.87e-09	0.530683	0.734658	0.879797	1
cg18515868	4	MAEA	-	+	+--+++-+-++-++-+++-+++-+++-+	4.92e-08	0.527384	0.736308	0.879797	1
cg13904214	7	RBM33	-	+	++++++++++++-+++++++++++++++	3.73e-20	0.527091	0.736454	0.879797	1
cg08755703	16	IRX3	+	-	--+--+---+-+---+----+-------	4.14e-08	0.526995	0.736503	0.879797	1
cg16190225	7	C7orf50	-	+	+--+++++-+++++++++-+++++++-+	1.34e-08	0.523575	0.738212	0.879797	1
cg25311470	7	NRCAM	-	+	+++++++++-+--++++++++--+++++	1.21e-09	0.523101	0.738449	0.879797	1
cg04500896	2	LOXL3	-	+	++++-+++++++-+++++++---+++++	6.85e-11	0.523032	0.738484	0.879797	1
cg01303055	11	GALNT18	+	-	---+--------+---------+-+---	1.95e-08	0.518673	0.740663	0.879797	1
cg13472584	1	PRDM2	+	-	-----+-----+--------+-+----+	5.31e-09	0.515616	0.742192	0.879797	1
cg06452184	4	ADGRL3	-	+	+++?+++?++++++-?++++-++-+-++	2.6e-09	0.512126	0.743937	0.879797	1
cg20386404	1	PTPN14	+	-	-----++++--++--+----+-+-----	2.58e-08	0.511902	0.744049	0.879797	1
cg27132471	15	SLCO3A1	+	-	--+---------+--?-----++-----	8.11e-10	0.51008	0.74496	0.879797	1
cg09255514	16	ABCC1	+	-	---+-------++-++------+-----	4.29e-08	0.508955	0.745523	0.879797	1
cg04246167	3	C3orf67	+	-	-----------------+----------	5.01e-13	0.506952	0.746524	0.879797	1
cg17924072	19	ARHGAP45	+	-	---??------+------+-+--+---+	6.59e-12	0.503675	0.748162	0.879797	1
cg16597079	6	TRERF1	+	-	------------+-+?--+---+-----	2.54e-08	0.501424	0.749288	0.879797	1
cg23902550	8	TIGD5	-	+	++++++++++++++++++++---+++-+	1.02e-15	0.500536	0.749732	0.879797	1
cg00253658	16	FTO	+	-	-+-?------------------++----	8.19e-09	0.495304	0.752348	0.879116	1
cg04310331	11	MRPL23-AS1	-	+	+-+++++++-+++++-++++--+++--+	2.08e-09	0.49524	0.75238	0.879116	1
cg08947774	4	PALLD	+	-	-----------+-+-?-++---------	1.4e-09	0.49482	0.75259	0.879116	1
cg26196087	1	NOTCH2	+	-	-+--?+-----+----------+-----	3.84e-10	0.493	0.7535	0.879116	1
cg16001165	4	JADE1	+	-	------------+-+--+--------+-	4.3e-08	0.491629	0.754185	0.879116	1
cg10928544	14	CCDC88C	-	+	++++++++++++-+--+-++++++++-+	5.19e-08	0.491519	0.75424	0.879116	1
cg08380440	11	MIR4686	-	+	++++?-+-++++-++?++-+++?+++?+	2.81e-08	0.487867	0.756066	0.879116	1
cg03445287	8	XPO7	+	-	----+-------------+----+----	1.88e-11	0.486007	0.756996	0.879116	1
cg11950754	1	LRP8	-	+	+++-+-+++++-++++++++-+-+++++	4.16e-12	0.479585	0.760208	0.879116	1
cg11046602	17	SPOP	+	-	-----+---------?--+---+----+	1.07e-09	0.478662	0.760669	0.879116	1
cg03679544	6	TIAM2	-	+	++-++++++++-+++-++-++-+-++++	4.63e-11	0.47577	0.762115	0.879116	1
cg01294327	19	SPPL2B	-	+	+++++++++++++++?++-+++-+-+-+	6.78e-08	0.474615	0.762692	0.879116	1
cg05460571	8	MFHAS1	-	+	++++?+++++++++-+++++-+-++-++	2.82e-10	0.473533	0.763234	0.879116	1
cg02449762	10	ASB13	-	+	++++--+-+-++-+-+++-+-+--++-+	2e-11	0.470949	0.764525	0.879116	1
cg23059461	10	PRF1	+	-	-+-+-------+----+-----+-+---	2.27e-08	0.465387	0.767307	0.876659	1
cg22635096	21	ADARB1	-	+	+++++-++--+--++?++++++++++++	6.75e-08	0.463998	0.768001	0.876659	1
cg05504759	3	DUSP7	-	+	+++++-++++++-+++++-+-+++++++	3.69e-08	0.463212	0.768394	0.876659	1
cg06079495	10	RAB11FIP2	+	-	-----------------+-+---+----	2.35e-08	0.463049	0.768476	0.876659	1
cg01066046	21	SCAF4	-	+	-+++?-++-++--+++++-++++-+-++	7.48e-08	0.461904	0.769048	0.876659	1
cg00395063	11	ARHGEF12	-	+	+++++-++--+-+++++++++-++--++	9e-15	0.457583	0.771209	0.874906	1
cg04554131	1	RUNX3	-	+	-++++++++-++-+-++++++-+++++-	1.66e-08	0.453511	0.773244	0.870859	1
cg02640173	2	GLI2	+	-	--++----------------++--++--	6.8e-09	0.45215	0.773925	0.87012	1
cg02149899	11	THAP12	-	+	+++++-+++++--++-++++++-+++++	1.13e-18	0.451903	0.774049	0.87012	1
cg25376651	13	EEF1DP3	+	-	-+--?-----+-----------------	7.32e-10	0.451774	0.774113	0.87012	1
cg05294455	17	MYL4	-	+	+++++-+++++-++-?+++++++++-++	7.89e-09	0.447476	0.776262	0.87012	1
cg11539055	4	ANTXR2	-	+	+++++-++++++++-?+++++--+-+++	8.43e-08	0.442612	0.778694	0.868651	1
cg03850035	2	EPHA4	+	-	---+-------++-+-----+--+----	6.24e-08	0.439568	0.780216	0.868651	1
cg18299068	4	MAEA	-	+	++-++-+++++--+++++-+++++++-+	8.39e-11	0.437946	0.781027	0.868651	1
cg02753354	19	ARHGAP45	+	-	-----------+----------------	2.4e-16	0.437728	0.781136	0.868651	1
cg27292710	11	KCNJ5	-	+	+-++--+++++++++++++++--+----	3.02e-08	0.434247	0.782877	0.868651	1
cg14251267	20	ZBTB46	-	+	++++++++++++++--++-+++++++++	4.26e-10	0.434159	0.78292	0.868651	1
cg04276057	2	C2orf82	-	+	++++++++++++++-+++-+-+--++-+	2.69e-09	0.430465	0.784767	0.868651	1
cg26236972	2	COPS8	+	-	-----------++-------+-----+-	2.96e-08	0.427915	0.786042	0.868651	1
cg08108224	6	PRIM2	+	-	--+?-------+--+---?---+-----	1.85e-14	0.427323	0.786339	0.868651	1
cg13563026	4	ATP10D	+	-	-+----------+-+--+--+-+---+-	8.83e-09	0.425894	0.787053	0.868651	1
cg08217545	19	NFIC	+	-	----------+++-+?------------	6.45e-09	0.424605	0.787697	0.868651	1
cg20664313	12	FBRSL1	-	+	++++++++++++-+++++++++--++++	3.45e-12	0.421549	0.789226	0.868651	1
cg07624815	3	FGD5	-	+	+--+++-++-++-++-++++--+++--+	8.14e-08	0.420538	0.789731	0.868651	1
cg00350296	11	CD248	-	+	+--+---++++-++-+++++-+++++++	3.6e-08	0.420359	0.789821	0.868651	1
cg23404711	14	FOS	-	+	+++-++++++++-+++++++++-+++++	1.55e-09	0.412742	0.793629	0.865301	1
cg18598117	19	ARID3A	+	-	----------++--+?-++---------	5.15e-09	0.412137	0.793931	0.865301	1
cg20186396	17	CD7	-	+	++-++-++++++++--++-+---+++++	1.48e-09	0.411379	0.794311	0.865301	1
cg13065228	8	FOXH1	+	-	-----------+---+----+-+-----	4.6e-09	0.408049	0.795975	0.861545	1
cg00886780	6	SCUBE3	+	-	---------------?-------+----	2.2e-08	0.407904	0.796048	0.861545	1
cg26889659	6	EXOC2	-	+	+++++++++++++++-++-++++++--+	2.32e-11	0.407672	0.796164	0.861545	1
cg06478823	16	ACSM3	+	-	----?---++-+---?----+-------	1.17e-11	0.406273	0.796864	0.861545	1
cg19323059	7	INHBA-AS1	+	-	-+--++--+--++-+---+------+--	3.59e-08	0.4043	0.79785	0.861545	1
cg20309640	1	LOC730102	-	+	++--++++-++++++++++++--+++++	3.83e-10	0.403351	0.798324	0.861545	1
cg07579839	4	MFSD10	-	+	++-++++++++-+++?++++-+++++++	1.01e-07	0.402834	0.798583	0.861545	1
cg21805179	12	MPHOSPH9	-	+	+++++++?++++-+-+++++--++++++	1.78e-13	0.398602	0.800699	0.86154	1
cg15233611	12	SETD1B	-	+	+++-++++-+++++++++++---+++-+	4.54e-17	0.397262	0.801369	0.86154	1
cg03636488	12	EP400	-	+	++++++++++++-+--+++++-++++++	9.85e-10	0.392407	0.803797	0.86154	1
cg16744911	10	SCD	+	-	-----+-+----+-----+---------	1.18e-10	0.387984	0.806008	0.86154	1
cg23684410	11	SIK3	+	-	--+--+--------+---+-+-+---+-	9.86e-09	0.387916	0.806042	0.86154	1
cg02431260	11	ESAM	-	+	++++++++++++++-?+++++--+----	9.69e-09	0.387817	0.806091	0.86154	1
cg10090414	8	LINC01300	-	+	++++++++++++++++++-+++++++-+	7.33e-08	0.385763	0.807119	0.86154	1
cg02232751	11	LDHA	-	+	++-+?-++++++-++-++++-+--+-++	4.51e-08	0.382747	0.808627	0.86154	1
cg07285708	3	TATDN2	-	+	+++-+++++++-++++++++-++---++	2.06e-09	0.38204	0.80898	0.86154	1
cg23983783	13	N4BP2L1	+	-	----+-----+-----------+-----	4.27e-08	0.381092	0.809454	0.86154	1
cg17163527	1	MEGF6	+	-	--+--------+--+?------------	7.19e-08	0.375892	0.812054	0.86154	1
cg21505925	21	DYRK1A	+	-	---+--------+-------------+-	3.39e-09	0.375618	0.812191	0.86154	1
cg05910124	8	TRAPPC9	-	+	+++++-+++++--+--++++++++++++	1.18e-09	0.374316	0.812842	0.86154	1
cg09294084	13	MCF2L	-	+	+++-++++++++++++++-+++-+-+++	2.32e-15	0.37361	0.813195	0.86154	1
cg09546258	11	GAL	+	-	---++---------------+------+	3.47e-10	0.367923	0.816039	0.860418	1
cg06775523	1	MEGF6	-	+	+++++-++++++--++++++-+++++++	6.36e-08	0.366417	0.816791	0.859152	1
cg09026568	22	TRABD	-	+	++--++++-+++-+++++++-++++--+	6.87e-10	0.366368	0.816816	0.859152	1
cg04304130	6	SMIM13	-	+	++-+?++++++--+++++++-+++++-+	4.32e-10	0.363105	0.818447	0.85589	1
cg13009654	5	EGR1	-	+	++-+++++--+++++++++++++-+--+	6.42e-08	0.356351	0.821825	0.849292	1
cg24495681	8	COL14A1	+	-	-++-----+--+---?------------	3.13e-11	0.355522	0.822239	0.849292	1
cg13597554	15	FAM227B	+	-	----?---+---++----+---+-+-+-	4.39e-11	0.354624	0.822688	0.849292	1
cg07702888	1	RHBG	+	-	--+-------+++-+?-----+-----+	1.64e-08	0.354436	0.822782	0.849292	1
cg17344906	19	NFIX	-	+	+++++++++++++--?++++++++++++	3.84e-12	0.345837	0.827081	0.849292	1
cg02348437	2	MPP4	+	-	-+--+------+---+------+-+---	1.98e-09	0.342716	0.828642	0.848223	1
cg22164298	4	ANK2	+	-	---?-+----+-------+--+-+----	2.58e-08	0.340675	0.829663	0.848223	1
cg01894038	11	NDUFC2-KCTD14	+	-	-----------++-+?------------	5.26e-09	0.339486	0.830257	0.848223	1
cg22647738	17	CCL16	+	-	-+-------+----+-------+-----	1.7e-10	0.334706	0.832647	0.848223	1
cg16723994	17	TSPOAP1	-	+	+-++++++++++-+-+++++-+-++--+	8.45e-09	0.333247	0.833377	0.848223	1
cg22925751	12	LOC643339	+	-	-----------++----+----------	6.62e-09	0.331606	0.834197	0.848223	1
cg13594630	12	KIAA1551	+	-	--+-+----+-+---?------+----+	5.85e-08	0.331272	0.834364	0.848223	1
cg14987354	14	LINC00911	+	-	-+--?---+?-+---+-----+------	9.01e-08	0.331173	0.834413	0.848223	1
cg04608933	11	KCNQ1	-	+	+++-?++++++++-+-++-+---++--+	1.21e-08	0.330888	0.834556	0.848223	1
cg10420527	11	LRP5	-	+	+++++++++++-++++++++-+++++++	5.63e-08	0.330308	0.834846	0.848223	1
cg06872313	12	ATF7IP	+	-	---?+--+---+------------+---	1.63e-08	0.326706	0.836647	0.848223	1
cg20876852	7	MEST	+	-	----------+++-++-----+-+---+	1.97e-10	0.326357	0.836821	0.848223	1
cg08351131	17	HEXIM2	+	-	-+-------++-++--------------	8.15e-08	0.322047	0.838977	0.848223	1
cg10173172	8	TMEM65	-	+	++++?+++-++---+++++++-+++++-	7.84e-10	0.320995	0.839502	0.848223	1
cg06634552	6	RNF182	+	-	----+------+---+----++----+-	2.6e-08	0.32021	0.839895	0.848223	1
cg10814005	14	GPR68	-	+	+++--+++++++++--+++++-+++-++	4.86e-08	0.319094	0.840453	0.848223	1
cg24058805	1	PDE4B	+	-	-----+------+-+------+------	4.27e-12	0.319057	0.840472	0.848223	1
cg00205605	1	FAM213B	-	+	++++-++++++--+++++++-++-+--+	1.65e-08	0.318026	0.840987	0.848223	1
cg06388350	4	PDLIM5	+	-	----?------++-+?-+--+-------	3.13e-10	0.310784	0.844608	0.848223	1
cg01994290	14	PLEKHG3	+	-	-+-?---+----++---+----------	2.17e-08	0.30895	0.845525	0.848223	1
cg23623251	6	BMP6	+	-	------+----+--+---+--+-+----	6.93e-08	0.307169	0.846416	0.848223	1
cg07830855	6	DST	+	-	--+-?------+--+--+--++------	9.79e-08	0.307025	0.846488	0.848223	1
cg17711527	1	LAX1	+	-	---+----------+-------+-----	2.83e-12	0.306982	0.846509	0.848223	1
cg16069079	15	DLL4	-	+	-++++++++++++++?+++++++++-++	2.35e-09	0.30673	0.846635	0.848223	1
cg08305942	16	MAF	+	-	-----+------+----+---+------	3.21e-09	0.305353	0.847323	0.848223	1
cg15930777	6	EDN1	+	-	----?------+-----+--+-+-----	5.68e-11	0.30302	0.84849	0.848223	1
cg09187007	1	MEGF6	-	+	+++-+-+++++++-++++++-+++-+++	7.74e-09	0.298934	0.850533	0.848223	1
cg02988730	1	AMPD2	-	+	++++++-++++-++++++-+-++++--+	1.77e-08	0.293876	0.853062	0.847391	1
cg05942111	12	RASSF3	+	-	----+-------+-+-----++------	5.31e-08	0.281393	0.859304	0.816493	1
cg02983090	16	IL21R	+	-	---+-+--------+--+----------	8.51e-21	0.281161	0.859419	0.816493	1
cg01906801	17	MED24	-	+	+++++-++++++-+++++-+-+-+++++	1.58e-11	0.274964	0.862518	0.813929	1
cg09888330	1	SH2D2A	-	+	+++++++++-+--++?++-++++++-++	1.56e-14	0.272031	0.863985	0.810633	1
cg10117369	1	LAX1	+	-	---+----------+-------+-----	8.6e-17	0.269911	0.865045	0.809732	1
cg08404702	16	TSC2	-	+	+++-+++++++--++?++++-+++++++	1.87e-28	0.268226	0.865887	0.809605	1
cg24352369	2	CBWD2	+	-	--+-----++-----?--+---------	5.57e-10	0.268151	0.865924	0.809605	1
cg03726147	1	DMAP1	-	+	-++++++-++++-+++++-+++-+++-+	8.38e-10	0.267811	0.866095	0.809605	1
cg15016701	12	PPM1H	+	-	-----------------++---+-----	6.73e-11	0.267683	0.866158	0.809605	1
cg15331996	10	ANAPC16	-	+	++++++-+++++-+++++++++++++++	1.76e-09	0.265569	0.867215	0.809605	1
cg20359445	12	IKZF4	-	+	++-++++++++++++-+++++--++-++	3.88e-09	0.265352	0.867324	0.809605	1
cg22149555	12	GOLGA3	-	+	-+++++++++++-+--++++--++++++	5.65e-09	0.264087	0.867957	0.809605	1
cg14839898	11	TIMM8B	+	-	-+-------------+--+----+----	9.23e-10	0.263977	0.868011	0.809605	1
cg23364711	13	COL4A1	+	-	-----------------+--+-+-+++-	9.74e-09	0.259591	0.870204	0.809605	1
cg15959363	4	C4orf32	+	-	-------?+-----------+-+-----	3.17e-11	0.255306	0.872347	0.809605	1
cg11115622	14	PLEKHG3	+	-	---?---+-----++--+----------	1.24e-10	0.250014	0.874993	0.807111	1
cg21249754	12	PTPN6	-	+	++--+++++++++++?+++-++++++-+	1.93e-09	0.246775	0.876612	0.807111	1
cg25939371	15	CELF6	+	-	--+-?---++-+---------++-+--+	6.32e-11	0.243803	0.878098	0.801581	1
cg23865980	10	ZMIZ1	+	-	--+----+----++-+------------	5.34e-10	0.24356	0.87822	0.801581	1
cg12158889	2	SUCLG1	+	-	--+--+-----+----------+-----	2.21e-09	0.241035	0.879482	0.801581	1
cg02473287	2	YWHAQ	+	-	--++-+--+-----+-----+++-----	3.38e-09	0.240884	0.879558	0.801581	1
cg07177115	2	IL36A	+	-	-----+-----+--++--+--+---+--	7.19e-09	0.240261	0.87987	0.801581	1
cg24842859	1	RUNX3	-	+	+++++++++-+--+++++++-+++++-+	5.69e-08	0.236512	0.881744	0.801581	1
cg21516291	20	SLC35C2	-	+	+++--+++-++-++++++++++-+++++	9.13e-14	0.234886	0.882557	0.801581	1
cg14548802	9	COL5A1	-	+	+++-++++++++-+-++++++--+++++	2.09e-13	0.233782	0.883109	0.801581	1
cg07488576	2	SDPR	+	-	-------++------?-+--------+-	2.61e-10	0.233643	0.883179	0.801581	1
cg19863740	22	PARVG	+	-	-+--------------------+-----	5.88e-09	0.228622	0.885689	0.801581	1
cg16398956	14	EML1	+	-	+--+---+---------+----------	7.13e-10	0.224081	0.887959	0.801581	1
cg17783244	22	PATZ1	-	+	+-++++++++++-++?++-+-+++++++	1.56e-09	0.222982	0.888509	0.801581	1
cg13742400	2	DOCK10	+	-	------+-+--+--------+---+---	2.34e-14	0.220511	0.889744	0.79868	1
cg12723026	1	KCNC4	-	+	+++++-+++++++++++++++-++-+-+	4.79e-22	0.219394	0.890303	0.797876	1
cg02589672	22	TEF	+	-	-------+--------------+----+	7.61e-08	0.216672	0.891664	0.791571	1
cg01490733	1	SKI	-	+	+-+++++++++-++-++++++--++--+	5.97e-09	0.216069	0.891966	0.791571	1
cg10421188	7	CREB5	+	-	------+---------------+-----	2.9e-11	0.209679	0.895161	0.784973	1
cg08032483	16	CLCN7	-	+	++++--++++++++--++++-+-+++-+	4.19e-08	0.206031	0.896985	0.781993	1
cg14071925	19	LILRA2	+	-	---??---+--+------+-----+---	2.67e-08	0.205789	0.897105	0.781993	1
cg05155595	2	ANXA4	+	-	---------------?--+---++----	2.33e-09	0.202322	0.898839	0.780384	1
cg11077681	11	MRVI1	-	+	+++-+++++++-+++++++++-++++++	2.21e-11	0.201664	0.899168	0.780384	1
cg12065777	17	TRPV2	+	-	---?----------+?-+---+---+--	3.55e-09	0.201276	0.899362	0.780384	1
cg15772924	12	HOXC4	+	-	++-+---+--------------+----+	1.47e-08	0.199884	0.900058	0.780384	1
cg03687532	16	FTO	+	-	-+--++-----+--------+++-++-+	8.95e-08	0.198872	0.900564	0.780384	1
cg15171911	18	TCF4	-	+	+-+-++++++++++-++++++--+++++	4.84e-12	0.192137	0.903931	0.771146	1
cg02355304	7	FBXL18	-	+	+++++++++++-++++++++-++++-+-	4.38e-09	0.190235	0.904882	0.766967	1
cg25162533	17	METRNL	-	+	+--++++++++--+-?++++-+++++++	6.14e-15	0.188167	0.905916	0.762076	1
cg22057874	2	OSBPL6	+	-	-----+--------+-----+-+-----	4.52e-12	0.186846	0.906577	0.760181	1
cg08706907	11	ATG13	-	+	+-++-+++++++++++++++--++++++	2.03e-08	0.17744	0.91128	0.728569	1
cg20012601	4	MAML3	-	+	++++++++-++++++?+++++---+-++	4.09e-09	0.171132	0.914434	0.709203	1
cg14154456	6	IBTK	+	-	--+---------+----++---+-----	2.52e-08	0.167651	0.916175	0.708227	1
cg09427944	16	ZNF688	-	+	++--?++++++++++-++++++++++++	9.07e-09	0.166924	0.916538	0.708227	1
cg05935520	5	CDH18	+	-	------+-------+--++-+-+-----	1.26e-08	0.166483	0.916759	0.708227	1
cg13951007	1	LOC728989	+	-	----+------------+--+-+-----	6.39e-08	0.166192	0.916904	0.708227	1
cg05135499	10	SKIDA1	-	+	++++++++++++++--++++++++++++	2.12e-12	0.160519	0.919741	0.698798	1
cg15513620	1	ZNF697	+	-	-----+-+----+-+---+--------+	1.25e-08	0.156647	0.921677	0.687548	1
cg19520763	3	ACVR2B	+	-	++---+--------+-----+-------	1.19e-08	0.152896	0.923552	0.687548	1
cg06336535	19	FCHO1	-	+	+++++-++-++-+++?+++++-++-+++	9.33e-08	0.150395	0.924802	0.687548	1
cg01832549	1	CAPZB	+	-	------------+----+----++----	1.42e-10	0.149669	0.925165	0.687548	1
cg20236995	1	PRDM16	-	+	++++++++-++--+++++++++-+++++	7.84e-09	0.148915	0.925543	0.687548	1
cg14242936	12	GRASP	-	+	+++-++-+-++++++-++++-+-+-+++	2.23e-11	0.148505	0.925747	0.687548	1
cg27396284	7	HDAC9	+	-	----?-------------+---------	1.57e-09	0.147625	0.926188	0.687548	1
cg24953596	1	MEGF6	-	+	++++-++++++-+++?+++++-+++-++	9.06e-09	0.145172	0.927414	0.687548	1
cg06560379	6	NFKBIE	-	+	+++--+++++++-++++++++++-++++	7.16e-10	0.144403	0.927798	0.687548	1
cg01585860	6	COL12A1	+	-	-----------+---?------------	5.55e-12	0.144169	0.927916	0.687548	1
cg03390636	15	ARNT2	+	-	-----+--------+--++--------+	4.83e-11	0.141741	0.929129	0.687548	1
cg05894462	7	PTPRN2	-	+	++++-++++++--+-+++++-+-+++++	1.3e-08	0.140405	0.929797	0.687548	1
cg06685437	17	RAI1	-	+	+-+++-++++++-+--++-+++-++-++	1.14e-08	0.138844	0.930578	0.687548	1
cg11294761	17	CD7	-	+	++++-++++-++++--++++-+++++++	6.16e-09	0.136757	0.931622	0.687548	1
cg12949547	12	ATP23	+	-	-----+--------+-----+-+----+	5.69e-10	0.135844	0.932078	0.687548	1
cg25936138	5	TRIM36	-	+	+++-++++++++++--++-++-+++-+-	1.75e-09	0.135763	0.932118	0.687548	1
cg21369801	17	CSNK1D	-	+	+++-+-+-++++-+++++-+++-+++++	2e-08	0.135059	0.932471	0.687548	1
cg04031093	1	NTPCR	+	-	-----++---+++++-----------+-	2.28e-10	0.132057	0.933971	0.687548	1
cg13458609	9	ENG	+	-	--+-----+---+----+---+-+----	9.08e-08	0.131039	0.934481	0.687548	1
cg14909179	11	CHID1	-	+	+-++?+++-+++++-+++++--?+-+?+	1.23e-08	0.130121	0.93494	0.687548	1
cg02461269	6	ARID1B	+	-	----?-----------------------	1.17e-10	0.127817	0.936091	0.681947	1
cg00602416	10	SKIDA1	-	+	+++++++++++++++?++++++++++++	1.4e-09	0.123667	0.938166	0.677618	1
cg21926626	8	TSNARE1	+	-	-----+----+-+-----------+---	4.18e-09	0.122742	0.938629	0.677618	1
cg14875081	2	DUSP2	-	+	++-++++++++--++-+++-+-++++-+	2.37e-08	0.122434	0.938783	0.677618	1
cg18536994	17	TMEM235	-	+	+++++-+++++-++-+++++---+++-+	4.68e-13	0.121095	0.939452	0.677618	1
cg22347642	8	GINS4	+	-	--------------++-+---+------	9.94e-13	0.118027	0.940986	0.677618	1
cg11368628	11	SYT8	+	-	-----------+---?------------	7.4e-11	0.11778	0.94111	0.677618	1
cg05343289	1	SELP	+	-	--+-?-------+++------+-+----	9.22e-08	0.117366	0.941317	0.677618	1
cg01982597	10	ERCC6	+	-	----?---------+--+----+-----	8.22e-08	0.112697	0.943652	0.677618	1
cg15014975	1	RUNX3	-	+	+++++++++++--+++++-+++-+++-+	1.84e-10	0.110775	0.944612	0.677618	1
cg19358373	12	CHFR	-	+	++++++++-+++-++-++++--++++++	1.02e-10	0.107834	0.946083	0.671886	1
cg25138553	1	HSPG2	+	-	-----+-+--+---+?------------	7.63e-08	0.104337	0.947832	0.66403	1
cg02821342	7	LINC-PINT	+	-	----?--+------+?--+-----+---	1.41e-08	0.103411	0.948295	0.662869	1
cg11474701	11	SC5D	+	-	----?-+----++-+---+--------+	5.36e-10	0.103263	0.948368	0.662869	1
cg14765414	13	MCF2L	-	+	+-++-+++++++++-++++++-+++--+	2.52e-09	0.103103	0.948449	0.662869	1
cg04904815	6	UNC5CL	+	-	-----------++-+-------+-----	4.83e-12	0.103102	0.948449	0.662869	1
cg15283950	11	MRVI1	-	+	+++-+-+++++--++-++++--+++--+	3.15e-15	0.101839	0.949081	0.662869	1
cg19448816	3	PLCL2	+	-	--+---------+-+?--+---+-----	4.63e-12	0.100037	0.949982	0.662869	1
cg21995347	5	SNX18	-	+	++-+++++++++--+?++++++-+++++	2.92e-16	0.098921	0.95054	0.662869	1
cg04872675	12	TMEM119	-	+	+++++-+++++-++++++-+++++++++	1.87e-29	0.0886929	0.955654	0.633365	1
cg21726551	12	ADGRD1	-	+	+++++-++++++-+-+++++++++++++	1.53e-09	0.0868355	0.956582	0.629028	1
cg14177925	14	OR4E2	+	-	----+---------------+-+-----	8.04e-12	0.0866322	0.956684	0.629028	1
cg21703988	12	EP400	-	+	++++++++++++-++-++-+++++++++	9.06e-09	0.0857834	0.957108	0.629028	1
cg04682802	20	BTBD3	+	-	-------+---++-+--+----+-----	5.23e-08	0.0849861	0.957507	0.629028	1
cg26432350	3	NBEAL2	-	+	+++-++++-+++-+++++++++++++-+	1.66e-10	0.0849667	0.957517	0.629028	1
cg04454050	6	TREML1	+	-	----+--------+------+-+---++	8.26e-09	0.0812641	0.959368	0.618857	1
cg16101213	7	MIR129-1	+	-	----?+--------+---+---+----+	8.61e-08	0.0810287	0.959486	0.618857	1
cg17353337	6	NHSL1	-	+	++++++++++++-++-++++++++++++	4.25e-15	0.0779887	0.961006	0.609371	1
cg13203135	21	C21orf33	-	+	++++--++++++-+-++++++++++-++	8.16e-10	0.0744845	0.962758	0.587307	1
cg18702935	13	SUCLA2	+	-	----+---------+------++-+---	3.56e-15	0.0740479	0.962976	0.587307	1
cg08471846	19	PTBP1	-	+	++-+++++-+++++++++-+++--+-++	1.37e-08	0.0730878	0.963456	0.586678	1
cg17758673	4	RGS12	-	+	+++++--+-+++-+++++-+++--+--+	1.21e-09	0.073083	0.963459	0.586678	1
cg15895197	2	EMILIN1	-	+	+++++-+++++++++-++++-++++-++	3.05e-09	0.0726845	0.963658	0.586678	1
cg09098522	10	ZNF438	-	+	-+++-++++++++++++++++++-++++	1.35e-09	0.0688112	0.965594	0.578404	1
cg23663547	17	CCR7	-	+	++---+++++++-+--++++---+++++	1.41e-08	0.0679541	0.966023	0.578404	1
cg08530838	5	TRIM36	-	+	+++-++++++++++--+++++++++-+-	1.03e-08	0.0672943	0.966353	0.578404	1
cg05575921	5	AHRR	-	+	+++-+++++++++++?++++-++++--+	6.94e-13	0.0670073	0.966496	0.578404	1
cg12233463	15	TMC3	+	-	----?+-++--++-+---+-+-+---?-	4.65e-08	0.0655799	0.96721	0.578404	1
cg02332696	10	CASC10	+	-	--+---------+--?------+-----	1.81e-09	0.0649752	0.967512	0.578404	1
cg04206967	8	TRHR	-	+	++++++++++++-+++++++++-+-+-+	9.09e-12	0.0637909	0.968105	0.578404	1
cg12750675	7	BRAF	+	-	----?------+-+-+----+-+----+	9.63e-13	0.0591422	0.970429	0.560592	1
cg13631444	8	TRHR	-	+	+++++++-++++-+++++++++++-+++	3.37e-09	0.0572408	0.97138	0.560592	1
cg00218409	2	SEMA4F	+	-	------------+---------+-----	5.66e-15	0.0571334	0.971433	0.560592	1
cg26627956	2	CFLAR	-	+	++++++++++++-+++++-+++++++++	7.7e-14	0.0570793	0.97146	0.560592	1
cg03726357	8	DUSP4	+	-	-----------++-+-------+----+	4.54e-08	0.0517286	0.974136	0.548692	1
cg12876356	1	GFI1	-	+	+++-+-+++++++++?++++-+++++-+	6.6e-10	0.0489208	0.97554	0.542952	1
cg04324917	16	KLHDC4	-	+	++++++++++++--+?++-+-+++++-+	5.23e-08	0.0485896	0.975705	0.542952	1
cg14035521	9	POLR1E	-	+	+--+++-++++--+++++++++-+-+++	1.38e-09	0.0485388	0.975731	0.542952	1
cg14387452	9	MLLT3	+	-	--+-------+-+++---+--------+	2.47e-08	0.0446771	0.977661	0.530764	1
cg21788755	3	ATRIP	-	+	++-?+++++++++++-++++++-+++-+	3.95e-10	0.0446685	0.977666	0.530764	1
cg07248377	16	MGRN1	-	+	++-+++++++++-+--++++-+++++-+	6.73e-09	0.0435264	0.978237	0.530764	1
cg04821520	11	C11orf74	+	-	-----++-------++--+---+---+-	8.69e-08	0.0433	0.97835	0.530764	1
cg09174162	7	MAD1L1	-	+	+++++++++-+++-+?++-+++++++++	4.87e-08	0.0408972	0.979551	0.530764	1
cg05799596	13	RASA3	-	+	++++?++++++--++-++-+++-+++-+	7.11e-08	0.0395671	0.980216	0.530764	1
cg02106534	16	CDIP1	-	+	+-+++-+++++--++++++++++-++++	4.5e-08	0.0386336	0.980683	0.530764	1
cg14096899	2	LOC150935	-	+	++++++++++++++++++-+++++++++	1.2e-16	0.036347	0.981827	0.522341	1
cg21193744	8	MCPH1	+	-	----?+------+------------+--	7.16e-08	0.0359783	0.982011	0.522341	1
cg25773386	3	GPR62	+	-	-----+-----++-----+---+----+	2.9e-10	0.0351697	0.982415	0.522341	1
cg08958168	16	SLC12A4	-	+	++++-++++++-++++++++-+++++-+	2.39e-09	0.0347631	0.982618	0.522341	1
cg21597811	8	ZHX2	+	-	-----------++-+-----+-+-+--+	3.33e-08	0.0344622	0.982769	0.522341	1
cg09119776	10	SUFU	-	+	+++++-++++++-+++++-+++++-+++	5.37e-09	0.0328667	0.983567	0.522341	1
cg20357806	4	PPBP	+	-	----++---?--+----+----+-+--+	4.25e-08	0.0321013	0.983949	0.522341	1
cg14292823	8	TIGD5	-	+	++++++++++++++-+++++----+--+	1.32e-13	0.0316452	0.984177	0.522341	1
cg03543319	2	PROKR1	+	-	-----+-----+++--------+---++	1.73e-08	0.0297589	0.985121	0.522341	1
cg11854981	6	TRERF1	+	-	-----+----++--+?-+----+----+	3.4e-09	0.0281414	0.985929	0.51985	1
cg09340403	6	TNFAIP3	+	-	----+---------+-----+++-----	5.96e-09	0.0276357	0.986182	0.51985	1
cg06937357	14	PACS2	-	+	+--+++++-++++++++++++-++-+-+	3.86e-11	0.027486	0.986257	0.51985	1
cg26995224	12	KDM2B	-	+	+++++++++++++++-++++--+++-++	2.26e-10	0.024073	0.987963	0.498815	1
cg12403889	1	DRAXIN	+	-	------------+-----+---+-----	9.15e-11	0.0237922	0.988104	0.498815	1
cg00930606	22	PATZ1	-	+	++-+++++++++++-+++++--++---+	3.12e-09	0.0234891	0.988255	0.498815	1
cg14994947	1	SLC30A7	+	-	----+---+---+-++------------	9.65e-08	0.0223824	0.988809	0.498815	1
cg13601957	8	TOX	+	-	----+--+---+--+---+-+-+-----	1.54e-09	0.0215965	0.989202	0.498815	1
cg02855778	7	PTPRN2	-	+	++++-+++-++-++-+++++++++++++	7.74e-12	0.0194809	0.99026	0.498815	1
cg13425938	9	EGFL7	-	+	+-++++++++++++-?++++-+-+++++	3.1e-09	0.0181607	0.99092	0.498815	1
cg01368219	3	CACNA2D3	-	+	+++++-++++++-++-++-+-+++++++	6.34e-10	0.0164814	0.991759	0.489496	1
cg01723892	1	MAP10	+	-	---------+------------+---++	1.87e-09	0.0154637	0.992268	0.475108	1
cg18857467	1	HDAC1	+	-	+-------------+-+----+------	3.55e-08	0.0132435	0.993378	0.42881	1
cg21586223	13	CYSLTR2	+	-	-+--?------+--+?------------	1.46e-10	0.0126887	0.993656	0.42881	1
cg26828842	18	SOCS6	+	-	-+-++------+--------++++-+--	6.5e-09	0.0120924	0.993954	0.42881	1
cg15035133	22	CDC42EP1	+	-	----------------------+----+	1.5e-08	0.0118502	0.994075	0.42881	1
cg19295068	19	GLTSCR1	-	+	++--++++++++-+-+++++-+-++-++	1.11e-10	0.011814	0.994093	0.42881	1
cg24020157	10	RASGEF1A	+	-	----?----------?------+-----	6.23e-14	0.0115666	0.994217	0.42881	1
cg22030032	19	RAB4B-EGLN2	-	+	++++++++-++--++-++++--++++-+	2.03e-08	0.0114055	0.994297	0.42881	1
cg16520815	16	MGRN1	-	+	++--++++++++-+++++-+--++++-+	5.53e-08	0.0113355	0.994332	0.42881	1
cg20865778	11	TCIRG1	-	+	+++??-++++++--+-++++++++++-+	1.39e-08	0.0106355	0.994682	0.42881	1
cg00533407	7	ASIC3	+	-	--+---------+--?-----------+	7.4e-09	0.00985064	0.995075	0.42881	1
cg01877936	6	ECI2	+	-	-----------+---?-+----------	2.12e-15	0.00982959	0.995085	0.42881	1
cg08447200	22	PANX2	-	+	+++++++++++-++-?++++++++++-+	6.24e-13	0.00902089	0.99549	0.42881	1
cg05191655	4	TBC1D1	+	-	----?------+--+?------+-----	1.15e-11	0.00646699	0.996767	0.42881	1
cg00091302	1	RGS8	+	-	--+--+--+--+---------+--++--	3.34e-09	0.00607829	0.996961	0.42881	1
cg00329157	3	C3orf52	+	-	-++--------++-+-----++------	3.33e-13	0.00592948	0.997035	0.42881	1
cg13993914	9	NELFB	-	+	++-+---++++--+-?++++-+++--++	9.38e-08	0.00493071	0.997535	0.42881	1
cg10735015	6	PHACTR2	+	-	------------+-+--++---------	1.06e-11	0.00349967	0.99825	0.42881	0.9997
cg26297819	22	TEF	+	-	-+-----+------------------+-	6.62e-11	0.0034529	0.998274	0.42881	0.9997
cg08381620	13	LINC00327	+	-	--------------++------+-----	1.13e-10	0.00259079	0.998705	0.42881	0.9987
cg12804755	11	SOX6	+	-	---+--------+---------+-----	2.81e-13	0.000134762	0.999933	0.120073	0.5562
