# Supplementary material for: Birthweight DNA methylation signatures in infant saliva
Source: Clin Epigenetics. 2021 Mar 19;13:57. doi: 10.1186/s13148-021-01053-1 (PMC7980592; doi:10.1186/s13148-021-01053-1)
Supplement: Supplementary file 3 — Additional file 3. Look-up of the 87 saliva CpG sites in the PACE birthweight cord blood EWAS. [file 13148_2021_1053_MOESM3_ESM.xlsx]

## Sheet: Sheet1
S1. Look-up of the 87 saliva CpG sites in the PACE birthweight cord blood EWAS. CpGs are ordered by the PACE nomimal p-values. The last two columns indicate, respectively, the ranking for NINFEA associated CpGs in PACE EWAS over a total of 429959 sites and the phenotype with which each CpG is associated in NINFEA EWAS analyses. (first 2 CpGs remained significant under the threshold of FDR , P<9.1…
CpG	Effect	StdErr	P.value	Direction	HetISq	chr	nearestGeneSymbol	CIlow	CIup	ranking in PACE results	phenotype in NINFEA
cg20100049	42.3728	9.87528	1.78e-05	-++-+-++-++--++?++++--+++++-	9.2	11	KMT5B	23.0173	61.7284	2756	continuous birthweight
cg00701706	-45.5683	13.2803	0.0006008	--+++--++------?----+++-----	0	17	OTOP3	-71.5977	-19.5389	7092	SGA
cg06234201	-38.372	11.7202	0.00106	-+--?-+-+----+-+--+-------+-	0	16	DDX28	-61.3436	-15.4003	8596	SGA
cg09855212	-67.1695	22.3452	0.002647	--+-+----+--+-+--++------+--	35.3	11	SYTL2	-110.966	-23.3729	12004	continuous birthweight
cg09361653	33.5859	12.9257	0.009367	++-++-+-+++---+--+-+-+-----+	23.4	17	RPTOR	8.25147	58.9203	20867	continuous birthweight
cg00483825	39.4585	15.4069	0.01043	+-+++----++-+---++-+-+-----+	14.8	10	CFAP46	9.26105	69.6559	21955	continuous birthweight
cg15847996	-27.5613	11.7675	0.01917	-++++----+--+-+--+-++------+	32.5	10	INPP5A	-50.6257	-4.49699	29799	SGA
cg19403534	34.7875	15.5046	0.02485	+-+++-++--+-++++++---++++-+-	14	10	PRLHR	4.39846	65.1765	34143	SGA
cg01286950	-59.798	27.2933	0.02846	-++--+--++-+-+----+--+++--++	0	2	AFF3	-113.293	-6.30309	36709	SGA
cg22896429	39.2629	20.0413	0.0501	++++-++-++++-+++-+-+-+-+----	0	6	MTHFD1L	-0.0180876	78.5438	50942	continuous birthweight
cg26392737	-17.6196	9.3919	0.06065	--+-----+-+---+?-++--+------	0	8	DMTN	-36.0277	0.788574	57302	continuous birthweight
cg26168577	66.4642	37.6611	0.0776	+-+--++-++-+-++--+--+++++---	34.1	17	MRC2	-7.35164	140.28	66676	SGA
cg22159939	-39.9421	23.3864	0.08765	+-++?-+-+--+-----+--+--+----	5.2	1	CENPF	-85.7795	5.89538	72109	SGA
cg19857227	25.5416	15.5969	0.1015	+--+-++++++++++?-+-++++----+	0	14	GSC	-5.02839	56.1116	79323	continuous birthweight
cg23114964	46.3343	28.9933	0.11	-++---+-++--+-+?++-++++-+-++	23.4	1	HIVEP3	-10.4926	103.161	83670	continuous birthweight
cg23508813	40.7373	25.5209	0.1104	-+-+++++--++++-?+++-+-++++++	19	3	SOX14	-9.28364	90.7583	83852	SGA
cg02980127	-12.5341	8.15082	0.1241	-+-++-+-+--+-++-+++-+++-++--	0	14	TMEM179	-28.5097	3.44151	90547	SGA
cg05005073	-14.1929	9.2615	0.1254	+++-------+++----+-------+-+	13	1	NDUFS5	-32.3454	3.95963	91231	continuous birthweight
cg24420742	-20.9816	14.5125	0.1482	--++-+-++--++++?-++---++-+--	0	12	E2F7	-49.4261	7.46277	102088	SGA
cg15915658	-14.3572	10.3786	0.1666	-++-+++---+-+++--++---+--+++	6.6	11	MALAT1	-34.6993	5.98497	110464	continuous birthweight
cg20388707	-23.5411	17.8967	0.1884	--+-------+-+++?---++--+---+	0	2	NGEF	-58.6186	11.5364	120331	SGA
cg07965823	40.2136	30.9217	0.1934	--+-+++---++-+-+++++-------+	12.5	14	ISM2	-20.3929	100.82	122551	SGA
cg25271404	49.198	38.0683	0.1962	-+----++-+-+++-++-++-+---+-+	0	15	GOLGA8B	-25.416	123.812	123826	SGA
cg17836487	16.304	12.8971	0.2062	-++--++-+-+-++-+--++--+--+-+	29.8	2	TMEM131	-8.97437	41.5823	128218	SGA
cg24663455	12.5952	9.97796	0.2068	++-+++--+++--+++--+++-++++-+	0	10	MGMT	-6.96157	32.152	128478	SGA
cg03066788	14.093	11.7415	0.23	-++++++-----++-?+-+?++++----	44	8	PNOC	-8.92024	37.1063	138576	SGA
cg18417562	23.5073	20.6617	0.2552	++-++++-++---+-+---+++-+++--	0	5	CTNNA1	-16.9897	64.0043	149307	continuous birthweight
cg08935613	-27.6627	24.6044	0.2609	-+-??+-++-+-+++--+-++-----++	0	11	HYLS1	-75.8874	20.562	151672	SGA
cg07728793	28.0068	25.0175	0.2629	+-+--++-+++-++-+-+-+---+----	23.3	2	RAMP1	-21.0275	77.0411	152462	continuous birthweight
cg20515787	34.0132	30.4008	0.2632	---+-++++++-++++++++--+-+-++	0	11	SART1	-25.5723	93.5988	152605	continuous birthweight
cg08060902	57.204	53.0664	0.281	++-+--++-+---+++++-+--+--+-+	0	19	ZNF709	-46.8061	161.214	160195	continuous birthweight
cg08715720	-19.3771	18.5498	0.2962	+-++--+-+++++-++----+-----++	0	5	PPP2R2B	-55.7347	16.9805	166529	SGA
cg24113784	-14.1855	14.3168	0.3218	---------+----+--+-++--+----	14.5	17	MIEF2	-42.2464	13.8755	176858	SGA
cg18246134	-29.1781	29.7431	0.3266	+-++?+--+-+--+-+-+-+-+---+-+	37.4	3	C3orf79	-87.4745	29.1183	178845	SGA
cg22869025	35.6152	36.7032	0.3319	++++--++--++---?+++-+++-+++-	6.8	20	ACSS1	-36.323	107.553	181073	SGA
cg02547025	-22.2901	23.8256	0.3495	-+++-+++--++++---++?--++-+--	0	2	LBH	-68.9882	24.408	188162	SGA
cg05931551	11.8021	12.93	0.3614	+--+++--++-+-++++++-+-+--+++	44.4	1	ZCCHC11	-13.5407	37.1448	192887	continuous birthweight
cg02727104	21.1464	23.2998	0.3641	++-?-+++---++---+++-+-----+-	13.2	13	CCDC169-SOHLH2	-24.5212	66.8139	193928	continuous birthweight
cg18971416	-36.9477	43.085	0.3911	-++++---+----+-+++--+-+-++-+	0	10	ENKUR	-121.394	47.4989	204543	continuous birthweight
cg23218354	4.77449	5.70616	0.4027	+++++-+-++++++++----+++-+--+	19.1	1	ACTRT2	-6.40958	15.9586	209160	continuous birthweight
cg03045325	-15.8996	19.129	0.4059	-++---+-+++++----+-+-++----+	37.5	11	MACROD1	-53.3925	21.5933	210376	continuous birthweight
cg03722643	-25.6895	31.3239	0.4121	+---+-----+--+-?-+---+--++-+	19.5	2	GPR45	-87.0844	35.7054	212700	continuous birthweight
cg22453818	-20.6217	25.3795	0.4165	---+?+--+++------+-+-+--+--+	27.6	5	LHFPL2	-70.3656	29.1221	214356	continuous birthweight
cg03466415	-17.1249	21.8104	0.4324	+++-?+---?+--++---+------+++	2.7	2	SCN9A	-59.8733	25.6234	220477	continuous birthweight
cg04963607	8.23144	10.8234	0.4469	--+++++++-+++----+-+-+-+----	6.3	7	PRKAR1B	-12.9824	29.4453	226089	continuous birthweight
cg13590166	7.59171	10.2842	0.4604	+++-?-+++++--++---++++--++-+	50.6	10	WAC-AS1	-12.5652	27.7486	231250	continuous birthweight
cg16899265	-13.4969	19.4675	0.4881	+++----++-----++-++--++-+--+	0	18	GRP	-51.6531	24.6594	241913	SGA
cg20244295	-28.9157	41.7281	0.4883	----++--+++-++-+--++--++----	0	15	ZNF710	-110.703	52.8714	241984	SGA
cg18152712	34.4974	50.3715	0.4934	--+---++---+--+-+++-+-+-+-++	0	6	E2F3	-64.2308	133.226	243932	continuous birthweight
cg18072629	26.6522	38.9969	0.4943	-+-+--+++++++--+-+--+++-+-?+	2.1	10	GATA3-AS1	-49.7816	103.086	244275	continuous birthweight
cg18072629	26.6522	38.9969	0.4943	-+-+--+++++++--+-+--+++-+-?+	2.1	10	GATA3-AS1	-49.7816	103.086	244275	SGA
cg06655187	-26.6647	41.2122	0.5176	+--+++----+----++--++-+-+-+-	0	17	ZNHIT3	-107.44	54.1112	253087	continuous birthweight
cg04512603	10.1822	16.6078	0.5398	+--+-+-++++-++++-----+------	0	7	ZNF273	-22.3691	42.7334	261314	continuous birthweight
cg26332310	-15.0821	25.1821	0.5492	---+--++---+++-?+-+++-+--+?+	0	1	BARHL2	-64.4389	34.2748	264894	SGA
cg10800369	-4.35081	7.41725	0.5575	+-++---+-++-++-+-++++-----++	4.9	12	LMO3	-18.8886	10.187	268037	continuous birthweight
cg21688288	7.15625	12.919	0.5796	+-+++-+--++--+++---+++-+---+	55.9	21	PDE9A	-18.165	32.4775	276246	SGA
cg13680864	17.0652	32.5334	0.5999	+---+--+--+-++-+-++-+++-+-+-	0	10	STAM	-46.7003	80.8307	283864	continuous birthweight
cg04305601	13.6676	26.2934	0.6032	-+-++++-++++-+-+-+--++--++++	0	16	ZNF423	-37.8675	65.2027	285101	continuous birthweight
cg06458489	8.93325	17.5671	0.6111	+--?-+--+-+-++---+++--++++-+	0	5	PTGER4	-25.4983	43.3648	287969	SGA
cg13984701	-7.30332	16.357	0.6552	+--+----+-+------+--++--+--+	34.7	9	COL5A1	-39.363	24.7563	304267	SGA
cg09516627	23.5475	52.9608	0.6566	++-----++-++----+++-++-+--++	0.3	2	CENPO	-80.2558	127.351	304807	continuous birthweight
cg19854704	5.8859	13.379	0.66	--++-++--++-+-+-++-++--+----	32.2	10	LINC01164	-20.3369	32.1087	306154	continuous birthweight
cg22213242	8.09505	18.6097	0.6636	++-++-+-----+--++--+---+++-+	0	11	CD248	-28.3801	44.5702	307439	SGA
cg04873627	-3.51787	8.41196	0.6758	-++-++++-++-+-++---+--?-+-?-	0	4	STIM2	-20.0053	12.9696	311937	SGA
cg26615232	4.42068	10.7464	0.6808	+--++--++++--++-+-+++++-+-++	16.2	1	USH2A	-16.6422	25.4835	313826	SGA
cg03113121	-16.8834	43.5388	0.6982	-++?+---++-+---++++++-+-----	0	19	SYMPK	-102.22	68.4527	320202	continuous birthweight
cg15225594	-3.98568	10.5131	0.7046	++++?++-+-+++--+-+-++-+---?+	1.9	5	ELOVL7	-24.5914	16.62	322489	SGA
cg12322146	2.10518	6.2358	0.7357	+---++-?++--+-++--++--?+-??+	0	3	RBMS3	-10.117	14.3273	333824	SGA
cg09311778	-6.38341	19.5549	0.7441	+--++++----+---+-+---+-+----	0	17	FAM117A	-44.7111	31.9443	336944	SGA
cg23954819	10.4164	32.3704	0.7476	++-+--+--++-++++++---+--++--	0	12	BRI3BP	-53.0296	73.8623	338279	SGA
cg24745895	-5.70943	19.2993	0.7674	---+--+++++---+--+-+++--+---	22.7	7	MIR4468	-43.536	32.1171	345558	SGA
cg26589351	4.15323	14.6527	0.7768	--++-++-++++-+++---+++++++-+	26.9	17	SPOP	-24.566	32.8725	349085	SGA
cg24391471	5.42029	21.4383	0.8004	+-+---+-++-+--+--+-++++-+--+	29.1	3	ZDHHC3	-36.5987	47.4393	357836	SGA
cg14781041	5.98247	31.9121	0.8513	+++-++-+--+++++--+---+-+-+--	34.1	1	SIPA1L2	-56.5652	68.5302	376327	continuous birthweight
cg05754929	2.41973	14.33	0.8659	-++-?+-----+++--++++--+-+-++	19.5	16	MIR5093	-25.6671	30.5065	381506	SGA
cg07175848	-3.63524	21.6089	0.8664	+-+++-+---+-+-+--+-++--+++-+	2.8	16	SNTB2	-45.9887	38.7183	381683	continuous birthweight
cg12055114	-4.50215	26.769	0.8664	+---?+-+++--++---++++--+++++	31.7	19	LMNB2	-56.9695	47.9652	381687	SGA
cg23096644	-4.42802	27.3773	0.8715	+-++---+--+--+--++--+--++---	35.1	7	SGCE	-58.0876	49.2316	383519	continuous birthweight
cg19445996	-9.74529	65.2863	0.8813	++--++--++-+++-+-++-+-+++-+-	0	17	RAB37	-137.706	118.216	386897	SGA
cg01504555	-7.02474	51.0764	0.8906	+--++-+++++-+-++---+-+-++---	19.7	16	SYCE1L	-107.135	93.0851	390205	SGA
cg06527318	2.2047	28.7373	0.9388	-+--+----++++--?+--++++---++	0	1	RUNX3	-54.1204	58.5298	407799	continuous birthweight
cg01807862	0.49005	6.42898	0.9392	++-+-+-+--++++-++++---++-+--	23.4	5	MCIDAS	-12.1108	13.0909	407926	continuous birthweight
cg09749788	-0.2362	12.6002	0.985	-+-++++--++++----++-++------	0	8	MCPH1	-24.9326	24.4602	424554	continuous birthweight
cg19794939	-0.37238	32.9348	0.991	-+-+++----+-+-+-+-++-++---+-	0	11	LGR4	-64.9245	64.1798	426718	continuous birthweight
cg24864887	0.03523	34.3859	0.9992	++-++-+---+-++--++--+++----+	31.9	15	ISL2	-67.3611	67.4315	429679	continuous birthweight
